# Supplementary material for: Synthesis of phosphiranes via organoiron-catalyzed phosphinidene transfer to electron-deficient olefins
Source: Chem Sci. 2022 Oct 14;13(43):12696–702. doi: 10.1039/d2sc05011k (PMC9645374; doi:10.1039/d2sc05011k)
Supplement: SC-013-D2SC05011K-s002 [file SC-013-D2SC05011K-s002.xyz]

13
Energy = -232.5925824574
O    -0.0007626   -0.0000911    1.2593978 
C    -0.0971361    1.1799521    0.4199399 
C     0.2594463    0.7229594   -0.9942347 
C    -0.2595389   -0.7230429   -0.9942589 
C     0.0971168   -1.1799069    0.4198871 
H     0.5841228    1.9377328    0.8197405 
H    -1.1254179    1.5650418    0.4678329 
H     1.3455406    0.7368645   -1.1385325 
H    -0.2017489    1.3481470   -1.7636608 
H    -1.3456518   -0.7370286   -1.1384432 
H     0.2016788   -1.3482419   -1.7636601 
H    -0.5834449   -1.9383888    0.8195178 
H     1.1257959   -1.5639980    0.4679240 
