# Supplementary material for: Synthesis of phosphiranes via organoiron-catalyzed phosphinidene transfer to electron-deficient olefins
Source: Chem Sci. 2022 Oct 14;13(43):12696–702. doi: 10.1039/d2sc05011k (PMC9645374; doi:10.1039/d2sc05011k)
Supplement: SC-013-D2SC05011K-s003 [file SC-013-D2SC05011K-s003.xyz]

29
Energy = -484.0199030012
N    -0.7627351   -0.1471379   -0.0000154 
O    -2.0366347    0.0541374   -0.0000326 
C    -0.0714612    0.0005819    1.3291460 
C     1.3615650   -0.5501892    1.2412255 
C     2.1127348   -0.0744844   -0.0002121 
C     1.3611732   -0.5511982   -1.2410188 
C    -0.0714458    0.0004682   -1.3291372 
H     1.8853716   -0.2606483    2.1594146 
H     2.2106492    1.0180042   -0.0007216 
H     3.1296562   -0.4819469   -0.0001521 
H     1.8850476   -0.2631161   -2.1596222 
H     1.3149451   -1.6481839   -1.2258695 
H     1.3161386   -1.6472188    1.2273162 
C    -0.0806409    1.4874248    1.7338071 
H    -1.0985256    1.8809443    1.6633598 
H     0.2640150    1.5827755    2.7687891 
H     0.5746158    2.0886985    1.0982503 
C    -0.8736297   -0.8129524    2.3523774 
H    -0.9365153   -1.8611917    2.0432141 
H    -0.3654048   -0.7634177    3.3208837 
H    -1.8847469   -0.4154572    2.4601253 
C    -0.0796632    1.4873995   -1.7336102 
H     0.2649062    1.5826739   -2.7686244 
H    -1.0972823    1.8815795   -1.6630035 
H     0.5760595    2.0882210   -1.0981104 
C    -0.8741211   -0.8122244   -2.3526244 
H    -0.3652229   -0.7636071   -3.3208227 
H    -0.9386898   -1.8602923   -2.0432336 
H    -1.8845976   -0.4132879   -2.4610984 
