# Supplementary material for: Synthesis of phosphiranes via organoiron-catalyzed phosphinidene transfer to electron-deficient olefins
Source: Chem Sci. 2022 Oct 14;13(43):12696–702. doi: 10.1039/d2sc05011k (PMC9645374; doi:10.1039/d2sc05011k)
Supplement: SC-013-D2SC05011K-s004 [file SC-013-D2SC05011K-s004.xyz]

29
Energy = -484.0919496836
N    -0.7673654   -0.4170811    0.0000015 
O    -2.0739008    0.1474414    0.0000912 
C    -0.0697671   -0.0349501    1.2702967 
C     1.3711206   -0.5734314    1.2424659 
C     2.1393393   -0.1261423   -0.0002462 
C     1.3710846   -0.5740996   -1.2428096 
C    -0.0696390   -0.0346367   -1.2703080 
H     1.8864763   -0.2617437    2.1617011 
H     2.2573122    0.9655428   -0.0005317 
H     3.1522037   -0.5509261   -0.0000560 
H     1.8864603   -0.2626677   -2.1621175 
H     1.3248287   -1.6729414   -1.2497011 
H     1.3250531   -1.6721507    1.2496979 
C    -0.1071207    1.4796968    1.5682133 
H    -1.0845673    1.8362987    1.2208481 
H    -0.0081900    1.6710371    2.6443336 
H     0.6854840    2.0303393    1.0528001 
C    -0.8400350   -0.7586803    2.3845507 
H    -0.8439097   -1.8359113    2.1822826 
H    -0.3753514   -0.5774472    3.3626552 
H    -1.8735122   -0.4021480    2.3913767 
C    -0.1061259    1.4799225   -1.5686689 
H    -0.0070651    1.6705528   -2.6449143 
H    -1.0835059    1.8369265   -1.2216162 
H     0.6865959    2.0305650   -1.0534911 
C    -0.8415124   -0.7570835   -2.3839274 
H    -0.3770722   -0.5774332   -3.3624417 
H    -0.8473324   -1.8335578   -2.1803113 
H    -1.8744251   -0.3989370   -2.3901733 
