# Supplementary material for: Synthesis of phosphiranes via organoiron-catalyzed phosphinidene transfer to electron-deficient olefins
Source: Chem Sci. 2022 Oct 14;13(43):12696–702. doi: 10.1039/d2sc05011k (PMC9645374; doi:10.1039/d2sc05011k)
Supplement: SC-013-D2SC05011K-s005 [file SC-013-D2SC05011K-s005.xyz]

54
Energy = -3183.815223750
Fe   -1.9403834    0.2148502    0.1825278 
C    -3.7128705    0.3102773   -0.9550998 
C    -2.7008082   -1.0380502    1.1597038 
C    -1.6186519    0.6611107   -1.8600201 
C    -1.5660726    1.1990602    1.5976695 
C    -1.9955233    1.8385007   -1.1580283 
C    -3.3012214    1.6205082   -0.6003635 
C    -2.6657244   -0.2969322   -1.7275749 
H    -4.6431744   -0.1613670   -0.6697433 
H    -0.6775520    0.5049046   -2.3635923 
H    -1.3953656    2.7304340   -1.0537436 
H    -3.8629564    2.3224547   -0.0002434 
H    -2.6869594   -1.2903080   -2.1512202 
O    -3.3178296   -1.7883761    1.7861061 
O    -1.4218851    1.8602557    2.5340663 
C     0.2782210   -2.5473066   -0.3462991 
P     0.1541741   -0.7401333    0.3436134 
C     1.4975467   -3.2936880    0.2177200 
C     0.3838433   -2.4629298   -1.8766941 
C     3.8065509   -1.1471948   -1.5428475 
H     3.7781939   -1.2466738   -2.6255078 
C     4.7980230   -1.7863116   -0.8057752 
H     5.5450978   -2.3873870   -1.3175753 
C     4.8440156   -1.6646895    0.5935202 
H     5.6201081   -2.1750534    1.1566434 
C     3.8875196   -0.9000431    1.2583051 
H     3.8997475   -0.8201600    2.3423764 
C     2.8969672   -0.2375386    0.5264171 
C     2.8412455   -0.3550390   -0.8895512 
C     1.0998100    2.7775378   -1.7823748 
H     1.0755256    2.7012042   -2.8671852 
C     0.8307666    3.9905051   -1.1587993 
H     0.5951587    4.8646436   -1.7605839 
C     0.8615225    4.0988251    0.2430331 
H     0.6457318    5.0512994    0.7184276 
C     1.1701849    2.9857758    1.0202865 
H     1.1866211    3.0596871    2.1043570 
C     1.4700338    1.7643495    0.4040290 
C     1.4323612    1.6451914   -1.0109370 
C     1.7518877    0.3410156   -1.5343672 
H     1.6183243    0.1799312   -2.6036809 
C     1.7723378    0.5106275    1.0944057 
H     1.6951230    0.5223028    2.1783315 
C    -0.9914508   -3.3384417    0.0050919 
H    -1.1530206   -3.3915096    1.0829949 
H    -0.8659542   -4.3611219   -0.3739603 
H    -1.8784993   -2.9111202   -0.4701038 
H     2.4378907   -2.8117681   -0.0499120 
H     1.4973970   -4.3059627   -0.2082369 
H     1.4405441   -3.3802372    1.3050080 
H     1.3593928   -2.0976154   -2.1956720 
H    -0.3893224   -1.8212302   -2.3085634 
H     0.2448351   -3.4721003   -2.2839646 
Cl    0.0050609   -1.4596052    2.4610238 
