# Supplementary material for: Synthesis of phosphiranes via organoiron-catalyzed phosphinidene transfer to electron-deficient olefins
Source: Chem Sci. 2022 Oct 14;13(43):12696–702. doi: 10.1039/d2sc05011k (PMC9645374; doi:10.1039/d2sc05011k)
Supplement: SC-013-D2SC05011K-s006 [file SC-013-D2SC05011K-s006.xyz]

46
Energy = -2953.802429542
C    -2.8879999   -0.3834879   -0.6506187 
C    -2.8468672    0.8513623   -1.3636807 
C    -1.7322586   -1.1383487   -1.0280608 
H    -3.6480701   -0.6867580    0.0551668 
C    -1.6706649    0.8673486   -2.1783576 
H    -3.5739812    1.6484003   -1.2886307 
C    -0.9895248   -0.3679752   -1.9673282 
H    -1.4527058   -2.1124012   -0.6514430 
H    -1.3493509    1.6705112   -2.8244208 
H    -0.0531747   -0.6594518   -2.4189855 
Fe   -1.1533163    0.6917058   -0.1329704 
C    -0.9169249   -0.0688354    1.4582040 
O    -1.0545518   -0.4826049    2.5338285 
C    -1.6703359    2.1846674    0.6202858 
O    -2.1470267    3.1120425    1.1296897 
P     1.0824956    1.1596273   -0.3481963 
C     1.7101730    2.6454798    0.6610414 
C     3.2344268    2.7923479    0.4684901 
C     1.0621349    3.9652693    0.2136803 
C     1.3971633    2.3725133    2.1443768 
H     3.5661650    3.6760168    1.0272591 
H     3.7986168    1.9345962    0.8430584 
H     3.4843777    2.9404420   -0.5855523 
H     1.4194371    4.7673175    0.8721968 
H     1.3478212    4.2104088   -0.8120401 
H    -0.0257909    3.9437191    0.2723402 
H     1.8354040    1.4319280    2.4922629 
H     1.8219935    3.1840145    2.7482310 
H     0.3214282    2.3423182    2.3359689 
Cl    1.5487752    1.9665076   -2.3402648 
C     2.3582229   -0.4102745    0.3970676 
C     1.5939320   -1.3771596    1.0858639 
H     2.8451382   -0.6915038   -0.5353648 
H     2.9996380    0.2100601    1.0178361 
H     1.4151418   -1.2313190    2.1461085 
C     0.9869843   -2.5140844    0.4590398 
C     0.1489974   -3.3888147    1.2008120 
C     1.1596083   -2.8120149   -0.9190176 
C    -0.4933565   -4.4639391    0.6002642 
H    -0.0040396   -3.1908142    2.2589974 
C     0.5174457   -3.8934611   -1.5131807 
H     1.7995478   -2.1810828   -1.5294101 
C    -0.3229597   -4.7269130   -0.7666296 
H    -1.1385734   -5.1035391    1.1977961 
H     0.6670240   -4.0852779   -2.5730466 
H    -0.8301407   -5.5646640   -1.2358683 
