# Supplementary material for: Synthesis of phosphiranes via organoiron-catalyzed phosphinidene transfer to electron-deficient olefins
Source: Chem Sci. 2022 Oct 14;13(43):12696–702. doi: 10.1039/d2sc05011k (PMC9645374; doi:10.1039/d2sc05011k)
Supplement: SC-013-D2SC05011K-s007 [file SC-013-D2SC05011K-s007.xyz]

46
Energy = -2953.805162984
C    -0.7131010    3.1348779    0.1126390 
C     0.6595130    3.3860859   -0.1800630 
C    -1.1933655    2.1865842   -0.8478655 
H    -1.2855340    3.5768522    0.9156558 
C     1.0390653    2.5912429   -1.3065318 
H     1.3106455    4.0489645    0.3733223 
C    -0.1119951    1.8529940   -1.7131734 
H    -2.1901120    1.7714145   -0.8870916 
H     2.0201616    2.5297415   -1.7528413 
H    -0.1439452    1.1516788   -2.5344456 
Fe    0.3794524    1.3549101    0.2807786 
C    -0.7064065    0.5394454    1.4223086 
O    -1.4162712    0.1664666    2.2525542 
C     1.6370702    1.5572222    1.4934757 
O     2.4159902    1.8008266    2.3138159 
P     1.0857085   -0.6392256   -0.4799469 
C     2.0780461   -1.7685303    0.6801650 
C     2.1950006   -3.1704182    0.0574213 
C     3.5025712   -1.1979173    0.8443903 
C     1.4312709   -1.8495662    2.0743239 
H     2.8567049   -3.7708228    0.6929156 
H     1.2323662   -3.6850928   -0.0012129 
H     2.6378162   -3.1201612   -0.9419698 
H     4.0082610   -1.7882837    1.6177676 
H     4.0680009   -1.2675970   -0.0849059 
H     3.5023696   -0.1552240    1.1674068 
H     0.4238888   -2.2660139    2.0391019 
H     2.0580263   -2.4899792    2.7078199 
H     1.3811176   -0.8669210    2.5519454 
Cl    2.8026460   -0.2306305   -2.1190609 
C    -0.0274849   -1.6912026   -1.4765615 
C    -0.9263736   -1.9817817   -0.3418055 
H    -0.4617801   -1.1232700   -2.3000699 
H     0.5416721   -2.5308331   -1.8837901 
H    -0.6420200   -2.8009154    0.3095995 
C    -2.2852234   -1.5352502   -0.2539871 
C    -3.1041100   -1.9656248    0.8243319 
C    -2.8967820   -0.6864504   -1.2124335 
C    -4.4254715   -1.5597426    0.9448598 
H    -2.6722526   -2.6253799    1.5736634 
C    -4.2228179   -0.2814469   -1.0857939 
H    -2.3288235   -0.3519428   -2.0763250 
C    -5.0020195   -0.7047682   -0.0046978 
H    -5.0169190   -1.9099740    1.7876571 
H    -4.6555484    0.3669140   -1.8445984 
H    -6.0353801   -0.3850065    0.0921641 
