# Supplementary material for: Synthesis of phosphiranes via organoiron-catalyzed phosphinidene transfer to electron-deficient olefins
Source: Chem Sci. 2022 Oct 14;13(43):12696–702. doi: 10.1039/d2sc05011k (PMC9645374; doi:10.1039/d2sc05011k)
Supplement: SC-013-D2SC05011K-s008 [file SC-013-D2SC05011K-s008.xyz]

53
Energy = -2723.528740815
C     2.4531381    1.6879294   -0.6591710 
C     3.6504560    1.1335304   -0.0835908 
C     2.1100650    0.9039350   -1.7906910 
H     1.9160201    2.5563614   -0.3040561 
C     4.0050297   -0.0116587   -0.8375245 
H     4.1728108    1.5117776    0.7841001 
C     3.0281668   -0.1733351   -1.8860142 
H     1.2377646    1.0488033   -2.4105945 
H     4.8487350   -0.6618627   -0.6521014 
H     3.0196641   -0.9582956   -2.6291217 
Fe    2.1003718   -0.3033793    0.0407712 
C     1.7361988    0.0426278    1.7128422 
O     1.5803862    0.2533788    2.8450149 
C     2.5112076   -1.9524593    0.4444222 
O     2.9176273   -2.9964929    0.7590237 
C     0.0451061    3.9174576    0.9583161 
C    -0.2877138    2.6546603    1.4661151 
C    -0.8369861    1.6986242    0.6181953 
C    -1.0937998    2.0035789   -0.7420281 
C    -0.7256353    3.2562680   -1.2487985 
C    -0.1599261    4.2079451   -0.3957125 
C    -1.1882431    0.2647289    0.9397564 
C    -1.7593035    0.9208450   -1.4748739 
C    -2.9039713    0.3556034   -0.7580113 
C    -2.6345780    0.0466926    0.5974430 
C    -3.6246476   -0.4756685    1.4201414 
H    -3.4041498   -0.7175207    2.4572536 
C    -4.8980751   -0.7273442    0.8896828 
C    -5.1627798   -0.4529868   -0.4566309 
C    -4.1751325    0.0906253   -1.2823692 
H    -0.9182663   -0.0484173    1.9486297 
H     0.4777092    4.6672482    1.6147763 
H    -0.1006038    2.4191240    2.5098046 
H    -0.9009848    3.4936063   -2.2954026 
H     0.1164506    5.1837272   -0.7862955 
H    -1.8032332    0.9806251   -2.5603796 
H    -5.6744821   -1.1499677    1.5211670 
H    -6.1484377   -0.6614533   -0.8646133 
H    -4.3905923    0.3060374   -2.3261415 
P    -0.1869211   -0.6394793   -0.4603543 
C    -0.7388339   -2.4631219   -0.4462229 
C    -0.6721905   -3.0566093    0.9694641 
C    -2.1653270   -2.6519763   -1.0033964 
C     0.1994968   -3.2032833   -1.4198773 
H     0.3253684   -2.9737398    1.4074486 
H    -1.3840568   -2.5550175    1.6329123 
H    -0.9394114   -4.1218622    0.9336113 
H    -2.2816787   -2.1665877   -1.9766620 
H    -2.3305424   -3.7295895   -1.1388373 
H    -2.9355199   -2.2726182   -0.3318015 
H    -0.0849961   -4.2628340   -1.4525138 
H     0.0993340   -2.7949865   -2.4320486 
H     1.2496097   -3.1426431   -1.1348823 
