# Supplementary material for: Synthesis of phosphiranes via organoiron-catalyzed phosphinidene transfer to electron-deficient olefins
Source: Chem Sci. 2022 Oct 14;13(43):12696–702. doi: 10.1039/d2sc05011k (PMC9645374; doi:10.1039/d2sc05011k)
Supplement: SC-013-D2SC05011K-s009 [file SC-013-D2SC05011K-s009.xyz]

68
Energy = -4407.859220093
C    -3.9216192    1.3834850   -1.8356879 
C    -3.4473838    0.0262604   -1.8150752 
C    -4.3112373    1.7206204   -0.5178144 
H    -3.9548503    2.0321277   -2.6998548 
C    -3.5627051   -0.4695808   -0.4868195 
H    -3.0885634   -0.5249833   -2.6737864 
C    -4.0744249    0.5804078    0.3265882 
H    -4.6907437    2.6792927   -0.1918565 
H    -3.2987532   -1.4631010   -0.1597266 
H    -4.2862494    0.5294563    1.3852239 
Fe   -2.2584793    1.2227764   -0.5430193 
C    -1.0683840    1.5655884   -1.7670890 
O    -0.3780861    1.8110105   -2.6752743 
C    -1.9252236    2.5660686    0.5165645 
O    -1.8623795    3.5214879    1.1838064 
C     3.7491146    2.1460193    0.7707399 
C     2.8526058    2.6085574    1.7766782 
C     3.8302833    0.7210972    0.8911811 
H     4.2625290    2.7579809    0.0427209 
C     2.3681812    1.4822401    2.5070842 
H     2.5688973    3.6385198    1.9445067 
C     2.9905933    0.3205424    1.9602573 
H     4.4147649    0.0631306    0.2639295 
H     1.6943454    1.5203876    3.3488674 
H     2.8512575   -0.6916972    2.2967676 
Fe    1.8341088    1.3122050    0.4519041 
C     0.9582149    2.7612713   -0.0078352 
O     0.6113003    3.8131964   -0.3463881 
C     2.1739894    0.9783516   -1.2536650 
O     2.5790507    0.9937991   -2.3354669 
C     2.4314103   -1.8514517   -3.4539114 
C     1.1241531   -1.6326658   -3.0135545 
C     0.8504969   -1.6990767   -1.6484693 
C     1.8686481   -2.0021026   -0.7164720 
C     3.1804072   -2.1878276   -1.1643963 
C     3.4538681   -2.1158690   -2.5326381 
C    -0.4668403   -1.5419665   -0.9712895 
C     1.3391582   -2.1146134    0.6527547 
C     0.2424032   -3.1012185    0.6939612 
C    -0.7772902   -2.8011057   -0.2362035 
C    -1.8942440   -3.6247799   -0.3603842 
H    -2.6654435   -3.4064975   -1.0954310 
C    -2.0168460   -4.7406832    0.4741822 
C    -1.0228244   -5.0274198    1.4185325 
C     0.1108452   -4.2168904    1.5271445 
H    -1.2591776   -1.1455196   -1.5951621 
H     2.6604753   -1.8008348   -4.5147355 
H     0.3336700   -1.4032711   -3.7237011 
H     3.9743509   -2.4199655   -0.4577775 
H     4.4690695   -2.2740710   -2.8873121 
H     2.0804584   -2.2154465    1.4418239 
H    -2.8867110   -5.3861678    0.3899468 
H    -1.1289679   -5.8939629    2.0658610 
H     0.8859529   -4.4553683    2.2519950 
P    -0.0211856   -0.2636874    0.5496381 
C    -0.7721352   -0.5240652    2.3434895 
C    -1.1721812    0.8534922    2.8956920 
C    -2.0178210   -1.4204108    2.3879430 
C     0.2572910   -1.1421953    3.3068660 
H    -2.1246805    1.1764868    2.4764788 
H    -0.4268455    1.6238286    2.6821164 
H    -1.2870437    0.7736533    3.9844794 
H    -1.8067726   -2.4546963    2.1159056 
H    -2.3942411   -1.4088158    3.4203622 
H    -2.8050388   -1.0323115    1.7476029 
H    -0.2134022   -1.1947462    4.2970329 
H     0.5338870   -2.1556362    3.0204912 
H     1.1573315   -0.5397022    3.4106632 
