# Supplementary material for: Synthesis of phosphiranes via organoiron-catalyzed phosphinidene transfer to electron-deficient olefins
Source: Chem Sci. 2022 Oct 14;13(43):12696–702. doi: 10.1039/d2sc05011k (PMC9645374; doi:10.1039/d2sc05011k)
Supplement: SC-013-D2SC05011K-s010 [file SC-013-D2SC05011K-s010.xyz]

60
Energy = -4177.890319237
C     2.7828902    0.2286792   -3.4671951 
C     2.2851701    1.5317088   -3.2225738 
C     2.9967654   -0.4204001   -2.1983380 
H     2.9587310   -0.2118943   -4.4387770 
C     2.1865240    1.7004157   -1.8016173 
H     2.0106959    2.2613925   -3.9710411 
C     2.6497106    0.5059056   -1.1833331 
H     3.3737268   -1.4224555   -2.0521141 
H     1.8670199    2.5995448   -1.2967124 
H     2.6979987    0.3177772   -0.1220497 
Fe    0.9396134    0.0932777   -2.4364710 
C     0.5438822   -1.1793887   -3.5649292 
O     0.3931154   -1.9358344   -4.4358733 
C    -0.5588142    0.9490470   -2.7175308 
O    -1.5267852    1.5387985   -2.9762230 
P    -0.1263808   -0.8103241   -0.4821389 
C    -1.2817117   -2.2478932   -1.0612162 
C    -0.4046174   -3.4299030   -1.5423321 
C    -2.1335013   -2.7652967    0.1113964 
C    -2.2398655   -1.8516797   -2.1977634 
H     0.4682579   -3.1092123   -2.1145010 
H    -0.0543298   -4.0353263   -0.7018352 
H    -1.0092544   -4.0830599   -2.1836689 
H    -2.9065875   -2.0499923    0.4021165 
H    -2.6395042   -3.6880994   -0.2029788 
H    -1.5223681   -2.9976861    0.9878818 
H    -2.9178224   -2.6951986   -2.3907611 
H    -2.8498123   -0.9857776   -1.9454812 
H    -1.7171668   -1.6360391   -3.1292140 
C    -0.5009468    2.5544351    0.1684395 
C    -1.7155539    2.8205119    0.8775123 
C     0.4009762    1.9305076    1.0796477 
H    -0.3132346    2.8037821   -0.8633112 
C    -1.5676905    2.3559617    2.2127106 
H    -2.6022963    3.2770385    0.4595498 
C    -0.2511401    1.8023751    2.3349764 
H     1.4035518    1.5961259    0.8745503 
H    -2.3183036    2.3954523    2.9893316 
H     0.1722064    1.3484686    3.2201914 
Fe   -1.3452404    0.7473572    0.8594969 
C    -2.8378565    0.5641719   -0.0277984 
O    -3.8921752    0.5607883   -0.5164876 
C    -1.7674881   -0.4637762    2.0709626 
O    -2.1873934   -1.0900610    2.9529410 
C     1.2381284   -2.0367453    0.9407919 
C     0.8994054   -1.9125960    2.2907966 
H     2.1721362   -1.6077187    0.5891069 
H     0.9996703   -2.9731790    0.4502311 
H     0.0999477   -2.5397350    2.6774431 
C     1.4441045   -0.9495946    3.2037543 
C     0.8937251   -0.8068483    4.5062264 
C     2.5297219   -0.0921594    2.8805555 
C     1.3653624    0.1481072    5.3986285 
H     0.0646453   -1.4496669    4.7925024 
C     2.9970512    0.8631020    3.7759028 
H     3.0205949   -0.1912917    1.9162025 
C     2.4167438    1.0044065    5.0423075 
H     0.9062407    0.2347447    6.3806610 
H     3.8254355    1.5053442    3.4859610 
H     2.7801802    1.7553085    5.7374509 
