# Supplementary material for: Synthesis of phosphiranes via organoiron-catalyzed phosphinidene transfer to electron-deficient olefins
Source: Chem Sci. 2022 Oct 14;13(43):12696–702. doi: 10.1039/d2sc05011k (PMC9645374; doi:10.1039/d2sc05011k)
Supplement: SC-013-D2SC05011K-s011 [file SC-013-D2SC05011K-s011.xyz]

45
Energy = -2493.525515259
P    -1.0002538    0.3044234    0.0950034 
C    -2.6371503    0.4973545    1.0585704 
C    -3.8432378    0.3362888    0.1165583 
C    -2.7595314   -0.5237893    2.1991259 
C    -2.6554813    1.9354844    1.6063485 
H    -3.8132396    1.0632190   -0.7012680 
H    -3.9091616   -0.6710987   -0.3069723 
H    -4.7619173    0.5116318    0.6917459 
H    -1.9691866   -0.3993875    2.9430990 
H    -3.7248663   -0.3935494    2.7075444 
H    -2.7156588   -1.5507998    1.8214287 
H    -3.5888736    2.1071847    2.1581901 
H    -1.8232054    2.1287734    2.2865862 
H    -2.6029245    2.6605449    0.7870171 
C     2.1501153    1.7566597    0.6926760 
C     2.8442759    1.1027463    1.7748656 
C     2.0041906    0.8165898   -0.3598920 
H     1.8248000    2.7872772    0.6788614 
C     3.0842595   -0.2397472    1.3980047 
H     3.1153833    1.5570339    2.7178858 
C     2.5354460   -0.4264131    0.0795834 
H     1.5019803    0.9884960   -1.3009096 
H     3.5685695   -0.9970566    1.9982505 
H     2.5602497   -1.3462915   -0.4874685 
Fe    0.9938189    0.1245262    1.4366935 
C     0.3118411    0.8585847    2.8701426 
O    -0.0209424    1.3328139    3.8805163 
C     0.4854084   -1.4911421    1.8688115 
O     0.1894383   -2.5774429    2.1594244 
C    -1.2704222   -1.3419679   -0.7528168 
C    -1.5676828   -0.5320220   -1.9575694 
H    -2.1010748   -1.9299664   -0.3598383 
H    -0.3669175   -1.9474471   -0.8074081 
H    -2.5868411   -0.1857634   -2.0892245 
C    -0.6525456   -0.2742097   -3.0340813 
C     0.6360974   -0.8574586   -3.1072678 
C    -1.0330993    0.5967814   -4.0868111 
C     1.4941407   -0.5755081   -4.1649467 
H     0.9582560   -1.5461667   -2.3323578 
C    -0.1737295    0.8731094   -5.1410450 
H    -2.0187632    1.0558015   -4.0548850 
C     1.1017992    0.2929013   -5.1889967 
H     2.4769319   -1.0393075   -4.1948170 
H    -0.4936158    1.5457541   -5.9327931 
H     1.7764676    0.5125890   -6.0112803 
