# Supplementary material for: Synthesis of phosphiranes via organoiron-catalyzed phosphinidene transfer to electron-deficient olefins
Source: Chem Sci. 2022 Oct 14;13(43):12696–702. doi: 10.1039/d2sc05011k (PMC9645374; doi:10.1039/d2sc05011k)
Supplement: SC-013-D2SC05011K-s012 [file SC-013-D2SC05011K-s012.xyz]

45
Energy = -2493.506420804
Fe    0.7768197    0.0776461    1.7996580 
C     2.7071950   -0.3241896    2.5884409 
H     2.9554160   -0.2747962    3.6390453 
C     2.2253663   -1.4764646    1.8857182 
H     2.0501641   -2.4534672    2.3143863 
C     2.0148636   -1.1145437    0.5258460 
H     1.6708042   -1.7813152   -0.2484809 
C     2.3404904    0.2650308    0.3781679 
H     2.2641422    0.8490865   -0.5279389 
C     2.7755608    0.7464199    1.6551415 
H     3.0839482    1.7594493    1.8743356 
C    -0.1793272   -0.6639505    3.0584513 
O    -0.7099281   -1.1483674    3.9720832 
C     0.2498151    1.7094545    2.1581879 
O    -0.0192095    2.8075025    2.4209382 
P    -0.8593464    0.2105244    0.1506689 
C    -2.6396919    0.0606152    0.8266368 
C    -3.5573378    0.3541978   -0.3806582 
H    -3.2946131    1.3033859   -0.8598084 
H    -3.4961000   -0.4370461   -1.1325016 
H    -4.5991454    0.4162642   -0.0379807 
H    -2.6319920    2.1473131    1.4972094 
C    -2.8816945    1.1537883    1.8836033 
H    -2.2974896    0.9783797    2.7915599 
H    -3.9439970    1.1550813    2.1648732 
C    -3.0225479   -1.3046852    1.4187817 
H    -2.8827828   -2.1187257    0.7021047 
H    -2.4434367   -1.5399605    2.3124776 
H    -4.0846127   -1.2909391    1.7018218 
C    -1.0059431   -1.7099436   -1.4516686 
H     0.0058166   -2.0073746   -1.2052975 
H    -1.7846572   -2.2307745   -0.9066565 
C    -1.2992887   -1.1754183   -2.6892745 
H    -2.3449294   -1.1020290   -2.9831851 
C    -0.3540045   -0.5791033   -3.6028219 
C     1.0269125   -0.4739593   -3.3171656 
H     1.4111253   -0.8645840   -2.3808522 
C     1.9026618    0.1209331   -4.2178269 
H     2.9597535    0.1904813   -3.9744981 
C     1.4323379    0.6321290   -5.4331674 
H     2.1195133    1.0962266   -6.1346555 
C     0.0687499    0.5419884   -5.7336553 
H    -0.3080071    0.9384316   -6.6727363 
C    -0.8094695   -0.0504962   -4.8325434 
H    -1.8693234   -0.1132713   -5.0690528 
