# Supplementary material for: Synthesis of phosphiranes via organoiron-catalyzed phosphinidene transfer to electron-deficient olefins
Source: Chem Sci. 2022 Oct 14;13(43):12696–702. doi: 10.1039/d2sc05011k (PMC9645374; doi:10.1039/d2sc05011k)
Supplement: SC-013-D2SC05011K-s013 [file SC-013-D2SC05011K-s013.xyz]

45
Energy = -2493.508273826
Fe    0.9072088   -0.0176197    1.2376392 
C     2.6274786    1.5849585    1.6461767 
H     2.7419311    2.0103582    2.6346096 
C     3.2425579    0.3926799    1.1732267 
H     3.9036979   -0.2537678    1.7337074 
C     2.8179222    0.1986798   -0.1851406 
H     3.1185019   -0.6155630   -0.8310157 
C     1.9796590    1.2953617   -0.5540579 
H     1.4794795    1.4119074   -1.5049967 
C     1.8393842    2.1403705    0.5769873 
H     1.2460709    3.0427452    0.6320707 
C     0.7432387   -1.7395671    1.1778250 
O     0.6424394   -2.8987711    1.1535797 
C     0.3569710    0.0429459    2.8820446 
O     0.0860617    0.0515210    4.0144257 
P    -1.1139677    0.3311672    0.1826492 
C    -2.6309935    0.6107039    1.2894470 
C    -3.8310662    0.8755093    0.3575260 
H    -3.6200981    1.6953241   -0.3372802 
H    -4.1017783   -0.0114851   -0.2244502 
H    -4.7033515    1.1522837    0.9642294 
H    -2.1442669    2.7318371    1.4375632 
C    -2.3626181    1.8886643    2.1022598 
H    -1.5205349    1.7689118    2.7883124 
H    -3.2501357    2.1408486    2.6971034 
C    -2.9545629   -0.5674473    2.2180393 
H    -3.1386446   -1.4868428    1.6525009 
H    -2.1447852   -0.7592316    2.9257079 
H    -3.8627884   -0.3457068    2.7953225 
C    -1.6801552   -1.2158817   -0.7706889 
H    -0.9406668   -2.0157554   -0.7488982 
H    -2.6244973   -1.5944491   -0.3750047 
C    -1.8219884   -0.5634431   -2.0904837 
H    -2.7584156   -0.0545294   -2.3063692 
C    -0.7726504   -0.4438403   -3.0451243 
C     0.5011271   -1.0479293   -2.8620350 
H     0.6969449   -1.6250884   -1.9638921 
C     1.5050752   -0.9014690   -3.8100640 
H     2.4714688   -1.3710367   -3.6452580 
C     1.2837831   -0.1561718   -4.9747993 
H     2.0731346   -0.0442062   -5.7121883 
C     0.0326650    0.4440243   -5.1792388 
H    -0.1486944    1.0243197   -6.0800917 
C    -0.9744771    0.3058362   -4.2361502 
H    -1.9403559    0.7791087   -4.3971406 
