# Supplementary material for: Synthesis of phosphiranes via organoiron-catalyzed phosphinidene transfer to electron-deficient olefins
Source: Chem Sci. 2022 Oct 14;13(43):12696–702. doi: 10.1039/d2sc05011k (PMC9645374; doi:10.1039/d2sc05011k)
Supplement: SC-013-D2SC05011K-s014 [file SC-013-D2SC05011K-s014.xyz]

45
Energy = -2493.602710775
Fe    0.8138441    0.0592122    1.7955677 
C     2.6652365   -0.4912402    2.6480832 
H     2.8719872   -0.4777116    3.7095696 
C     2.1563475   -1.6125491    1.9010703 
H     1.9041573   -2.5820725    2.3082642 
C     2.0183752   -1.2137678    0.5496709 
H     1.6469873   -1.8303351   -0.2546277 
C     2.4281934    0.1516386    0.4434798 
H     2.4157102    0.7511403   -0.4561942 
C     2.8383943    0.5921204    1.7464652 
H     3.1991933    1.5799652    1.9982410 
C    -0.1452118   -0.3942645    3.1655149 
O    -0.6917200   -0.6991367    4.1572554 
C     0.1562739    1.6915621    1.6772323 
O    -0.0702073    2.8417365    1.7893977 
P    -0.8720659    0.2258827    0.1207173 
C    -2.6352599    0.0420393    0.8709377 
C    -3.6073026    0.2456880   -0.3102416 
H    -3.4136499    1.1966769   -0.8182526 
H    -3.5165835   -0.5545240   -1.0497346 
H    -4.6431476    0.2532714    0.0614805 
H    -2.7624445    2.1350411    1.4757704 
C    -2.9252065    1.1410997    1.9045472 
H    -2.2911433    1.0448888    2.7906882 
H    -3.9742607    1.0739911    2.2341897 
C    -2.9138162   -1.3312080    1.5012848 
H    -2.7374415   -2.1414473    0.7872557 
H    -2.2787965   -1.5073447    2.3716438 
H    -3.9640796   -1.3926064    1.8275002 
C    -1.0310724   -1.5821837   -1.4682472 
H    -0.0230560   -1.9282338   -1.2639863 
H    -1.7906877   -2.1406834   -0.9291455 
C    -1.3421118   -1.0905699   -2.7383423 
H    -2.3907376   -1.0097141   -3.0228386 
C    -0.3969472   -0.4941239   -3.6303452 
C     0.9729945   -0.3074203   -3.2866661 
H     1.3110907   -0.5977906   -2.2969713 
C     1.8776633    0.2592768   -4.1770180 
H     2.9150830    0.3866017   -3.8718649 
C     1.4731644    0.6786593   -5.4519328 
H     2.1838895    1.1213150   -6.1444164 
C     0.1235778    0.5235496   -5.8078597 
H    -0.2178689    0.8516146   -6.7880661 
C    -0.7859683   -0.0408294   -4.9228410 
H    -1.8287952   -0.1482899   -5.2185246 
