# Supplementary material for: Synthesis of phosphiranes via organoiron-catalyzed phosphinidene transfer to electron-deficient olefins
Source: Chem Sci. 2022 Oct 14;13(43):12696–702. doi: 10.1039/d2sc05011k (PMC9645374; doi:10.1039/d2sc05011k)
Supplement: SC-013-D2SC05011K-s015 [file SC-013-D2SC05011K-s015.xyz]

45
Energy = -2493.612561309
Fe    0.7573697    0.1606117    1.9047259 
C     1.4925523   -0.8177250    3.6336976 
H     1.7056923   -0.3209927    4.5703955 
C     0.2290938   -1.3799764    3.2433271 
H    -0.6696098   -1.3869929    3.8449711 
C     0.3653304   -1.9435207    1.9381534 
H    -0.4036563   -2.4573691    1.3832658 
C     1.6942939   -1.6913502    1.5006301 
H     2.1169019   -1.9717994    0.5457317 
C     2.3938850   -1.0014916    2.5557434 
H     3.4222199   -0.6681605    2.5177897 
C    -0.1987814    1.4515217    2.5500423 
O    -0.7708709    2.3441569    3.0659243 
C     1.6098687    1.2230178    0.8284663 
O     2.2245552    1.9336855    0.1273893 
P    -0.8785014    0.1298927   -0.3996187 
C    -2.6974420    0.0746833    0.2331956 
C    -3.6770811   -0.4554107   -0.8256824 
H    -3.6343095    0.1387764   -1.7429620 
H    -3.4786118   -1.5018842   -1.0812536 
H    -4.6999311   -0.4009562   -0.4223130 
H    -2.9965394    2.1446913   -0.3792038 
C    -3.0705574    1.5381715    0.5306257 
H    -2.4159550    1.9761563    1.2880152 
H    -4.1052324    1.5938568    0.8990903 
C    -2.8598184   -0.7708792    1.5033496 
H    -2.6054044   -1.8204726    1.3154444 
H    -2.2168794   -0.4010788    2.3050295 
H    -3.9066498   -0.7380403    1.8426737 
C    -0.6899729   -1.5743216   -1.1032236 
H     0.3292754   -1.9655054   -1.0276849 
H    -1.3981955   -2.3067017   -0.7068509 
C    -1.0656626   -1.0121700   -2.4277824 
H    -2.0761349   -1.1674335   -2.7891661 
C    -0.1071634   -0.4896682   -3.3445450 
C     1.2557163   -0.2628890   -2.9890245 
H     1.5823660   -0.4657143   -1.9728099 
C     2.1662390    0.2615798   -3.8997452 
H     3.1933587    0.4320901   -3.5815093 
C     1.7837931    0.5806496   -5.2095136 
H     2.5015820    0.9869667   -5.9169919 
C     0.4454025    0.3685417   -5.5822188 
H     0.1205727    0.6103387   -6.5929522 
C    -0.4730349   -0.1467801   -4.6779315 
H    -1.5059830   -0.3000297   -4.9883618 
