# Supplementary material for: Synthesis of phosphiranes via organoiron-catalyzed phosphinidene transfer to electron-deficient olefins
Source: Chem Sci. 2022 Oct 14;13(43):12696–702. doi: 10.1039/d2sc05011k (PMC9645374; doi:10.1039/d2sc05011k)
Supplement: SC-013-D2SC05011K-s016 [file SC-013-D2SC05011K-s016.xyz]

30
Energy = -809.1867542035
C     0.0816049   -1.7541418    0.3953401 
C    -0.5858016   -0.4026107    0.3635756 
H    -0.4999084   -2.6067212    0.0533012 
H     0.7128044   -1.9685574    1.2518406 
H    -0.2808500    0.2751401    1.1581702 
P     0.7420080   -0.6609024   -0.9425143 
C     2.2706499    0.1886746   -0.2057833 
C     2.0624951    1.7020429   -0.3995428 
C     2.5540660   -0.1202823    1.2669055 
C     3.4572479   -0.2846584   -1.0687972 
H     1.8297181    1.9418173   -1.4435039 
H     1.2431064    2.0717388    0.2261598 
H     2.9769709    2.2425786   -0.1227748 
H     2.7849339   -1.1793328    1.4187915 
H     3.4244891    0.4622632    1.5958258 
H     1.7150681    0.1509897    1.9169990 
H     4.3732856    0.2335623   -0.7570652 
H     3.6212291   -1.3626087   -0.9602938 
H     3.2887860   -0.0685013   -2.1299556 
C    -1.9955694   -0.2230003   -0.0631973 
C    -2.7231505    0.8812661    0.4077858 
C    -2.6342570   -1.1141940   -0.9407023 
C    -4.0459442    1.0898262    0.0174560 
H    -2.2438394    1.5806123    1.0892079 
C    -3.9560434   -0.9060348   -1.3326518 
H    -2.0940780   -1.9736283   -1.3295484 
C    -4.6700483    0.1963932   -0.8558576 
H    -4.5897767    1.9505754    0.3976154 
H    -4.4302301   -1.6079486   -2.0134937 
H    -5.7003087    0.3559990   -1.1609211 
