# Supplementary material for: Synthesis of phosphiranes via organoiron-catalyzed phosphinidene transfer to electron-deficient olefins
Source: Chem Sci. 2022 Oct 14;13(43):12696–702. doi: 10.1039/d2sc05011k (PMC9645374; doi:10.1039/d2sc05011k)
Supplement: SC-013-D2SC05011K-s017 [file SC-013-D2SC05011K-s017.xyz]

26
Energy = -806.0085058477
C     0.0619922   -1.7573728    0.1107880 
C    -0.5772067   -0.4133309    0.3422088 
H    -0.5654446   -2.4986649   -0.3767698 
H     0.6915080   -2.1396921    0.9070809 
H    -0.2966549    0.1411658    1.2317374 
C    -1.9610670   -0.1956397   -0.1256986 
O    -2.5526751   -0.8892684   -0.9407139 
O    -2.5088711    0.9011962    0.4531826 
C    -3.8605589    1.2142682    0.0189484 
H    -4.1344448    2.1101566    0.5742431 
H    -3.8713255    1.4016189   -1.0569328 
H    -4.5300481    0.3853438    0.2580991 
P     0.7231054   -0.4588324   -1.0188717 
C     2.2541295    0.2450900   -0.1541747 
C     2.0689332    1.7733158   -0.1115999 
C     2.5377944   -0.2946434    1.2503030 
C     3.4289615   -0.1080576   -1.0898362 
H     1.8403722    2.1752929   -1.1054123 
H     1.2567169    2.0556402    0.5665274 
H     2.9926698    2.2486528    0.2421911 
H     2.7482277   -1.3685496    1.2347699 
H     3.4219954    0.2128397    1.6567161 
H     1.7091442   -0.1103329    1.9424921 
H     4.3529419    0.3432699   -0.7071641 
H     3.5777658   -1.1919758   -1.1491360 
H     3.2598778    0.2719344   -2.1038075 
