# Supplementary material for: Synthesis of phosphiranes via organoiron-catalyzed phosphinidene transfer to electron-deficient olefins
Source: Chem Sci. 2022 Oct 14;13(43):12696–702. doi: 10.1039/d2sc05011k (PMC9645374; doi:10.1039/d2sc05011k)
Supplement: SC-013-D2SC05011K-s018 [file SC-013-D2SC05011K-s018.xyz]

30
Energy = -2643.975412357
C     2.2709046   -1.6780846    0.5063903 
C     3.1108094   -0.5338212    0.2644874 
C     1.3724552   -1.3448963    1.5550203 
H     2.3171096   -2.6237352   -0.0149641 
C     2.7179186    0.4946540    1.1565218 
H     3.8925498   -0.4672825   -0.4792593 
C     1.6267502    0.0032605    1.9506804 
H     0.6189918   -2.0005743    1.9664325 
H     3.1423369    1.4874920    1.2097268 
H     1.1132285    0.5533536    2.7258542 
Fe    1.0911664   -0.0304524   -0.0839256 
C     1.2331027   -0.3428267   -1.8088175 
O     1.3991161   -0.5556554   -2.9344235 
C     0.5624318    1.6262453   -0.3081488 
O     0.2859470    2.7382350   -0.4770014 
P    -1.0619132   -0.8426515   -0.1973814 
C    -2.2111637   -0.1307320    1.1425361 
C    -2.1569731    1.3848249    1.3400853 
C    -3.6398593   -0.5619378    0.7511029 
C    -1.8369601   -0.8490608    2.4531290 
H    -2.3588295    1.9136323    0.4038363 
H    -2.9151290    1.6885960    2.0742948 
H    -1.1792456    1.7001100    1.7164079 
H    -3.9806761   -0.0448324   -0.1492615 
H    -3.6947660   -1.6419816    0.5731525 
H    -4.3233870   -0.3146816    1.5736993 
H    -2.6116838   -0.6480049    3.2033155 
H    -1.7799794   -1.9361367    2.3180116 
H    -0.8867183   -0.4916172    2.8567512 
Cl   -1.8951673    0.1962439   -1.8808149 
