# Supplementary material for: Synthesis of phosphiranes via organoiron-catalyzed phosphinidene transfer to electron-deficient olefins
Source: Chem Sci. 2022 Oct 14;13(43):12696–702. doi: 10.1039/d2sc05011k (PMC9645374; doi:10.1039/d2sc05011k)
Supplement: SC-013-D2SC05011K-s019 [file SC-013-D2SC05011K-s019.xyz]

42
Energy = -2950.663009979
C    -0.4261380    3.3859813   -0.0929088 
C     0.8750175    3.0446449   -0.5885562 
C    -1.4032393    2.7217597   -0.8893752 
H    -0.6307655    4.0274667    0.7535420 
C     0.6908061    2.1593373   -1.6857807 
H     1.8192715    3.3876751   -0.1900112 
C    -0.7131587    1.9522814   -1.8724556 
H    -2.4728396    2.7489175   -0.7426919 
H     1.4741297    1.7018521   -2.2738642 
H    -1.1666674    1.3032615   -2.6075835 
Fe   -0.1751632    1.2994315    0.0425971 
C    -1.6372591   -0.0022786    0.1627768 
O    -2.7337386    0.0925891   -0.3576025 
C    -0.0720914    1.3581562    1.7766723 
O    -0.0159069    1.4397371    2.9399428 
P     0.9944429   -0.4689373   -0.0732140 
C     2.8095329   -0.5882863    0.3506947 
C     3.2750549   -2.0535128    0.3415079 
C     3.6199156    0.2419362   -0.6568844 
C     2.9729782    0.0158583    1.7591566 
H     4.3414118   -2.0826963    0.5944539 
H     2.7374333   -2.6540185    1.0815186 
H     3.1436477   -2.5092456   -0.6434131 
H     4.6799951    0.1924699   -0.3831159 
H     3.5104996   -0.1429512   -1.6746627 
H     3.3142826    1.2922886   -0.6393379 
H     2.3814290   -0.5155659    2.5113218 
H     4.0276234   -0.0621367    2.0472912 
H     2.6887341    1.0714229    1.7729945 
Cl    0.9679686   -1.3676584   -1.9749936 
C     0.1253347   -1.7300422    0.9493854 
C    -1.3411054   -1.2992129    1.0635757 
H     0.2093352   -2.7128745    0.4811466 
H     0.6137489   -1.7645399    1.9273207 
H    -1.5742422   -0.9628480    2.0784546 
C    -2.2943570   -2.4021557    0.6823034 
O    -2.0731856   -3.2642119   -0.1521641 
O    -3.4624246   -2.2885152    1.3464947 
C    -4.4915045   -3.2373754    0.9526474 
H    -4.7210710   -3.1124859   -0.1075147 
H    -4.1494414   -4.2570302    1.1422016 
H    -5.3534426   -2.9926339    1.5713820 
