# Supplementary material for: Synthesis of phosphiranes via organoiron-catalyzed phosphinidene transfer to electron-deficient olefins
Source: Chem Sci. 2022 Oct 14;13(43):12696–702. doi: 10.1039/d2sc05011k (PMC9645374; doi:10.1039/d2sc05011k)
Supplement: SC-013-D2SC05011K-s020 [file SC-013-D2SC05011K-s020.xyz]

46
Energy = -2953.843290594
C    -0.4229056    3.3903811    0.0954148 
C     0.8446233    3.0676526   -0.4890989 
C    -1.4494800    2.7627386   -0.6695084 
H    -0.5745528    3.9967402    0.9781814 
C     0.5917490    2.2270615   -1.6080893 
H     1.8122051    3.3918018   -0.1330791 
C    -0.8222041    2.0330555   -1.7217864 
H    -2.5083493    2.7863739   -0.4591365 
H     1.3372177    1.7907606   -2.2582245 
H    -1.3212499    1.4166930   -2.4553450 
Fe   -0.1781668    1.2986909    0.1304195 
C    -1.6365009   -0.0260682    0.2600977 
O    -2.7657922    0.1340473   -0.1664750 
C    -0.0282306    1.2709081    1.8603130 
O     0.0618412    1.2910220    3.0252085 
P     0.9940087   -0.4486864   -0.0974255 
C     2.8270814   -0.5676280    0.2441501 
C     3.3050290   -2.0268062    0.1713957 
C     3.5882384    0.3015957   -0.7689925 
C     3.0435644   -0.0053927    1.6629715 
H     4.3817786   -2.0530827    0.3761201 
H     2.8057922   -2.6534602    0.9166502 
H     3.1342232   -2.4552841   -0.8197932 
H     4.6585594    0.2596309   -0.5367927 
H     3.4451109   -0.0558499   -1.7925449 
H     3.2694799    1.3465108   -0.7104095 
H     2.4902520   -0.5679657    2.4215198 
H     4.1103903   -0.0784075    1.9036711 
H     2.7465316    1.0451074    1.7220877 
Cl    0.9061969   -1.2875873   -2.0369427 
C     0.1733098   -1.7556321    0.9021727 
C    -1.3159889   -1.3758330    1.0407534 
H     0.3085051   -2.7345728    0.4385126 
H     0.6710825   -1.7779327    1.8766624 
H    -1.5043370   -1.0913862    2.0837271 
C    -2.2714648   -2.4813613    0.6714020 
C    -3.3470720   -2.7934751    1.5100590 
C    -2.1386127   -3.1807217   -0.5357549 
C    -4.2633961   -3.7876413    1.1614838 
H    -3.4653060   -2.2540858    2.4471560 
C    -3.0513793   -4.1734116   -0.8889188 
H    -1.3183920   -2.9422834   -1.2086636 
C    -4.1177485   -4.4826456   -0.0400367 
H    -5.0887331   -4.0195309    1.8293844 
H    -2.9327533   -4.7054187   -1.8291613 
H    -4.8277031   -5.2580948   -0.3139243 
