# Supplementary material for: Synthesis of phosphiranes via organoiron-catalyzed phosphinidene transfer to electron-deficient olefins
Source: Chem Sci. 2022 Oct 14;13(43):12696–702. doi: 10.1039/d2sc05011k (PMC9645374; doi:10.1039/d2sc05011k)
Supplement: SC-013-D2SC05011K-s021 [file SC-013-D2SC05011K-s021.xyz]

44
Energy = -3868.058987152
C     1.7796656   -1.6520104   -0.0536905 
C     2.7369586   -0.7516659   -0.6321717 
C     1.5222757   -1.2274398    1.2789158 
H     1.3366410   -2.5058392   -0.5454821 
C     3.0453573    0.2311520    0.3434994 
H     3.1302547   -0.7989908   -1.6378842 
C     2.2877411   -0.0571230    1.5317366 
H     0.8233089   -1.6789760    1.9667685 
H     3.7216689    1.0646711    0.2116948 
H     2.3052180    0.5080369    2.4526651 
Fe    0.9885331    0.3147360   -0.1038517 
C     0.1538904    0.1521643   -1.6258926 
O    -0.2962734    0.0456720   -2.6928990 
C     1.1059276    2.0455897   -0.2693731 
O     1.3035361    3.1791870   -0.4398425 
P    -1.0539272    0.3896446    1.1604938 
C    -2.3453122   -0.8081707    0.3935786 
C    -1.6382065   -2.1194384    0.0054331 
C    -3.2934690   -1.1439463    1.5660356 
C    -3.1559226   -0.3159209   -0.8119201 
H    -0.9983890   -1.9936286   -0.8707791 
H    -1.0285691   -2.5049320    0.8295058 
H    -2.3955750   -2.8782578   -0.2344205 
H    -3.7976037   -0.2598739    1.9613334 
H    -4.0640837   -1.8487128    1.2236408 
H    -2.7381651   -1.6110993    2.3864234 
H    -3.8522324   -1.1049617   -1.1316523 
H    -3.7502864    0.5681752   -0.5741265 
H    -2.5123677   -0.0735347   -1.6592381 
C    -0.2515195    3.0321215    2.5091021 
C    -0.6940780    4.1854162    1.7929138 
C    -1.2966784    2.6287869    3.3909886 
H     0.6999012    2.5356778    2.3874664 
C    -2.0155440    4.5007176    2.2242727 
H    -0.1319629    4.7124142    1.0360108 
C    -2.3838174    3.5334622    3.2110711 
H    -1.2849185    1.7653889    4.0392685 
H    -2.6324174    5.3107387    1.8620916 
H    -3.3365666    3.4835728    3.7206694 
Fe   -1.9773568    2.5555466    1.3786825 
C    -1.8648046    2.6904818   -0.3584101 
O    -1.8206025    2.8231508   -1.5117872 
C    -3.6648865    2.1144669    1.3212196 
O    -4.8200408    1.9707085    1.3208569 
