# Supplementary material for: Synthesis of phosphiranes via organoiron-catalyzed phosphinidene transfer to electron-deficient olefins
Source: Chem Sci. 2022 Oct 14;13(43):12696–702. doi: 10.1039/d2sc05011k (PMC9645374; doi:10.1039/d2sc05011k)
Supplement: SC-013-D2SC05011K-s022 [file SC-013-D2SC05011K-s022.xyz]

42
Energy = -3754.659347486
C     3.3545118   -0.7723638   -0.2995591 
C     2.7737005   -2.0076387    0.1347383 
C     2.7679697   -0.4148098   -1.5506836 
H     4.1086369   -0.2069103    0.2305508 
C     1.8159947   -2.3961167   -0.8448483 
H     2.9946267   -2.5270750    1.0563833 
C     1.8115713   -1.4176323   -1.8817918 
H     2.9945152    0.4652413   -2.1343588 
H     1.1825743   -3.2709818   -0.7962922 
H     1.1798501   -1.4109949   -2.7572685 
Fe    1.3036580   -0.5078655   -0.0153198 
C     1.6206440    0.4078183    1.4306686 
O     1.9165009    0.8948298    2.4452809 
C    -0.0432779   -1.4211326    1.0013280 
O    -0.0767031   -2.2416430    1.8625991 
P     0.0912566    1.0372950   -1.1295609 
C     0.0360764    2.8613210   -0.5681205 
C     0.9479209    3.5686568   -1.5950426 
C    -1.4165343    3.3191914   -0.8039761 
C     0.4971286    3.2545079    0.8360367 
H     1.9890389    3.2425640   -1.4872199 
H     0.6276204    3.3562372   -2.6206671 
H     0.9127734    4.6554023   -1.4362953 
H    -2.0949530    2.8990467   -0.0558229 
H    -1.4734270    4.4149634   -0.7442411 
H    -1.7711185    3.0154820   -1.7965131 
H     0.3562174    4.3364624    0.9742988 
H    -0.0629017    2.7433671    1.6199754 
H     1.5603286    3.0403547    0.9727797 
C    -2.0528849   -2.3426156   -0.6336743 
C    -3.0321006   -1.5661321    0.0385006 
C    -1.6626515   -1.6479579   -1.8208681 
H    -1.6542881   -3.2877184   -0.2925570 
C    -3.2410323   -0.3710880   -0.7348804 
H    -3.5132896   -1.8102805    0.9750688 
C    -2.4081167   -0.4381561   -1.8897180 
H    -0.9363034   -1.9855674   -2.5441469 
H    -3.9204168    0.4328726   -0.4876139 
H    -2.3310426    0.3105587   -2.6637645 
Fe   -1.2655015   -0.4437255   -0.0875575 
C    -1.5925462    0.5957882    1.2632395 
O    -1.9057055    1.2244036    2.1924205 
