# Supplementary material for: Synthesis of phosphiranes via organoiron-catalyzed phosphinidene transfer to electron-deficient olefins
Source: Chem Sci. 2022 Oct 14;13(43):12696–702. doi: 10.1039/d2sc05011k (PMC9645374; doi:10.1039/d2sc05011k)
Supplement: SC-013-D2SC05011K-s023 [file SC-013-D2SC05011K-s023.xyz]

42
Energy = -3754.630436367
C     1.7170017   -1.7506228    0.3768092
C     2.8614091   -0.9497724    0.0510453
C     1.0779454   -1.1733101    1.5097486
H     1.3947454   -2.6346663   -0.1542608
C     2.9172917    0.1211390    0.9836291
H     3.5489531   -1.1240262   -0.7644230
C     1.8102392   -0.0062584    1.8841145
H     0.1913161   -1.5449667    2.0022298
H     3.6536306    0.9130412    0.9958246
H     1.5690847    0.6555643    2.7024102
Fe    1.1060811    0.2211711   -0.0889157
C     0.6951394   -0.1014122   -1.7620560
O     0.4958831   -0.2809187   -2.8905819
C     1.3535690    1.9115325   -0.4819494
O     1.5746639    3.0059377   -0.7899614
P    -1.0733191    0.6962203    0.4884749
C    -2.2828803   -0.6931438   -0.0473672
C    -1.6103306   -1.9499518   -0.6160667
C    -3.0763376   -1.1313426    1.1990972
C    -3.2233235   -0.1078735   -1.1167962
H    -1.0629439   -1.7566418   -1.5393058
H    -0.9324006   -2.4111527    0.1060036
H    -2.3942057   -2.6833873   -0.8466597
H    -3.6030975   -0.3022719    1.6705406
H    -3.8153294   -1.8886687    0.9028298
H    -2.4113194   -1.5789169    1.9460163
H    -3.9698500   -0.8632328   -1.3991178
H    -3.7495286    0.7767007   -0.7516518
H    -2.6649140    0.1723610   -2.0164635
C     0.0994869    3.2522755    2.1513366
C    -0.6235680    4.1539932    1.3095047
C    -0.7148008    2.9532181    3.2937614
H     1.0884015    2.8629223    1.9618106
C    -1.8744416    4.4254129    1.9299733
H    -0.2873964    4.5481891    0.3614278
C    -1.9274556    3.6866469    3.1628584
H    -0.4571842    2.2936611    4.1108798
H    -2.6569319    5.0601519    1.5375526
H    -2.7611404    3.6630537    3.8512538
Fe   -1.6896435    2.3692232    1.5581915
C    -3.3940837    2.0817702    1.4639397
O    -4.5681873    2.0303341    1.4651536
