# Supplementary material for: Synthesis of phosphiranes via organoiron-catalyzed phosphinidene transfer to electron-deficient olefins
Source: Chem Sci. 2022 Oct 14;13(43):12696–702. doi: 10.1039/d2sc05011k (PMC9645374; doi:10.1039/d2sc05011k)
Supplement: SC-013-D2SC05011K-s024 [file SC-013-D2SC05011K-s024.xyz]

58
Energy = -4367.401278797
P    -1.0098685    0.2372655    0.4556175 
C    -1.4607776    0.4508621    2.3147420 
Fe   -2.8551560    0.7604999   -0.9629154 
P     0.6645571    1.3425637   -0.4472043 
C    -0.2558897   -0.0555603    3.1227305 
C    -1.8438170    1.8448912    2.8211551 
C    -2.6364343   -0.5123066    2.5572482 
C    -1.8400946    0.2657729   -2.3108474 
C    -3.3732681   -0.8739753   -0.6064667 
C    -4.8209236    1.5136242   -1.1407843 
C     1.3005057    2.9934832    0.3129182 
Fe    2.4014490   -0.2874893   -0.5818348 
H    -0.5426674   -0.1605466    4.1778585 
H     0.0860381   -1.0294327    2.7599664 
H     0.5751628    0.6513782    3.0749312 
H    -2.7824370    2.1908469    2.3847904 
H    -1.9835751    1.8117947    3.9113240 
H    -1.0654045    2.5820683    2.6087153 
H    -2.8741184   -0.5327472    3.6296138 
H    -3.5324215   -0.1942241    2.0165700 
H    -2.3870064   -1.5296774    2.2386462 
O    -1.2589871   -0.0273038   -3.2691382 
O    -3.7431094   -1.9579475   -0.4156100 
C    -4.0154110    2.0280123   -2.1876214 
C    -4.2455288    1.9236098    0.1081239 
H    -5.6980119    0.8925417   -1.2601622 
C     2.4246169    3.4626027   -0.6278567 
C     0.1458063    4.0023752    0.2136972 
C     1.8238496    2.9848130    1.7526208 
C     2.8223424    0.5439880   -2.0643814 
C     1.2324112   -1.3398569   -1.3686803 
C     3.9629027    0.2642798    0.7180900 
C    -2.9362558    2.7695247   -1.5909602 
H    -4.1718584    1.8758790   -3.2465818 
C    -3.0923565    2.7120871   -0.1811186 
H    -4.6374959    1.6954381    1.0886201 
H     2.0756485    3.5195421   -1.6640894 
H     2.7624630    4.4616834   -0.3201030 
H     3.2841144    2.7872661   -0.5927959 
H    -0.6352257    3.7793755    0.9438229 
H     0.5237836    5.0108882    0.4294206 
H    -0.2954681    4.0065989   -0.7873254 
H     1.0830789    2.5889047    2.4519876 
H     2.7413432    2.4016152    1.8471779 
H     2.0582229    4.0136560    2.0619310 
O     3.1228479    1.0531477   -3.0636884 
O     0.5475255   -2.1167524   -1.8875590 
C     4.3962284   -0.8120817   -0.1258809 
C     2.8529444   -0.2018948    1.4837450 
H     4.4194105    1.2414552    0.7786210 
H    -2.1400623    3.2690561   -2.1235378 
H    -2.4447698    3.1774934    0.5404605 
C     3.5458908   -1.9227795    0.1034244 
H     5.2096739   -0.7705449   -0.8371093 
C     2.5820358   -1.5418676    1.1016155 
H     2.3069413    0.3626058    2.2186741 
H     3.5990609   -2.8805926   -0.3952745 
H     1.7842093   -2.1632641    1.4817852 
