# Supplementary material for: Synthesis of phosphiranes via organoiron-catalyzed phosphinidene transfer to electron-deficient olefins
Source: Chem Sci. 2022 Oct 14;13(43):12696–702. doi: 10.1039/d2sc05011k (PMC9645374; doi:10.1039/d2sc05011k)
Supplement: SC-013-D2SC05011K-s025 [file SC-013-D2SC05011K-s025.xyz]

60
Energy = -4177.923031537
C     2.4610206   -1.2962047    0.6751897 
C     3.0250008   -0.1258509    0.0832746 
C     1.6839881   -0.9077691    1.8036070 
H     2.5752701   -2.3072239    0.3088718 
C     2.6106938    0.9908886    0.8698501 
H     3.6474489   -0.0922233   -0.7992467 
C     1.7872629    0.5143712    1.9277045 
H     1.1368753   -1.5746199    2.4524802 
H     2.8727210    2.0232782    0.6841262 
H     1.3329588    1.1249569    2.6908962 
Fe    0.9095942    0.0191207    0.0748043 
C     0.5480513   -1.1875054   -1.1449168 
O     0.4933279   -1.9811871   -1.9894689 
C     0.5367118    1.3412265   -1.0231285 
O     0.3335289    2.1936994   -1.7782883 
P    -1.2472747    0.3726225    0.9862101 
C    -2.4871185   -0.7257370    0.0342224 
C    -2.1208976   -2.2129726    0.1980527 
C    -3.9263735   -0.5641915    0.5621766 
C    -2.4904905   -0.3119826   -1.4471072 
H    -1.0618960   -2.4163186    0.0303351 
H    -2.3752424   -2.5665768    1.2019962 
H    -2.6991032   -2.8076838   -0.5198169 
H    -4.2855389    0.4628141    0.5011656 
H    -4.5839289   -1.1912230   -0.0540104 
H    -4.0220999   -0.9069179    1.5947034 
H    -3.2134684   -0.9345631   -1.9885670 
H    -2.7897513    0.7317178   -1.5645702 
H    -1.5209639   -0.4407359   -1.9292154 
C    -0.0232200    3.4525865    1.4273657 
C    -1.0108211    4.2991049    0.8712142 
C    -0.4099495    3.1366720    2.7720385 
H     0.8654230    3.1075358    0.9228196 
C    -2.0240065    4.5176098    1.8731710 
H    -1.0149891    4.6996072   -0.1331212 
C    -1.6397127    3.8111232    3.0415615 
H     0.1496170    2.5619894    3.4934361 
H    -2.9207860    5.1092659    1.7532423 
H    -2.1954496    3.7645741    3.9672968 
Fe   -1.9023458    2.4575001    1.4315555 
C    -3.0993448    2.5759315    0.1882585 
O    -3.9092349    2.7888787   -0.6302828 
C    -3.0965080    1.5548260    2.6692373 
O    -4.2351131    1.8988346    2.9431559 
C    -1.3335295   -0.3326893    2.7150319 
C    -2.5266018    0.2832655    3.4532243 
H    -0.3985594   -0.0481225    3.1961838 
H    -1.3772557   -1.4256905    2.7200286 
H    -3.3679148   -0.4165141    3.4404616 
C    -2.2991332    0.6773267    4.8984024 
C    -3.4240848    0.8600991    5.7220166 
C    -1.0376209    0.9314878    5.4508993 
C    -3.2917126    1.2942743    7.0388011 
H    -4.4108187    0.6706449    5.3105174 
C    -0.8997497    1.3655066    6.7712200 
H    -0.1374173    0.7818537    4.8630026 
C    -2.0258685    1.5539163    7.5717632 
H    -4.1787860    1.4271620    7.6526300 
H     0.0927911    1.5534623    7.1717253 
H    -1.9197018    1.8904209    8.5992206 
