# Supplementary material for: Synthesis of phosphiranes via organoiron-catalyzed phosphinidene transfer to electron-deficient olefins
Source: Chem Sci. 2022 Oct 14;13(43):12696–702. doi: 10.1039/d2sc05011k (PMC9645374; doi:10.1039/d2sc05011k)
Supplement: SC-013-D2SC05011K-s026 [file SC-013-D2SC05011K-s026.xyz]

45
Energy = -2493.532082114
P     0.7212980    1.1004769   -1.0396033 
C    -0.0541940    2.3198964    0.2009961 
C    -1.2221927    3.0187232   -0.5247822 
C    -0.5792181    1.7101893    1.5056860 
C     1.0176940    3.3857361    0.4944523 
H    -0.9125868    3.4056322   -1.5020353 
H    -2.0729289    2.3456458   -0.6677792 
H    -1.5667883    3.8648936    0.0843471 
H     0.2240249    1.2696614    2.1022877 
H    -1.0567801    2.4909436    2.1138195 
H    -1.3285847    0.9349798    1.3142918 
H     0.5963223    4.1605595    1.1487054 
H     1.8939431    2.9670765    0.9939672 
H     1.3495083    3.8639998   -0.4335965 
C     3.8146419   -0.3154685   -1.2904892 
C     4.0900501   -1.2245907   -0.2099421 
C     2.7403062   -0.8588553   -2.0464197 
H     4.3327817    0.6108095   -1.4928444 
C     3.1798832   -2.3089155   -0.2953856 
H     4.8486042   -1.0924988    0.5492629 
C     2.3308031   -2.0754891   -1.4318625 
H     2.2835136   -0.3991472   -2.9113886 
H     3.1187242   -3.1480581    0.3830064 
H     1.5301524   -2.7225835   -1.7620417 
Fe    2.1181951   -0.5062415   -0.0392312 
C     2.5928761    0.5106147    1.3009343 
O     2.9867623    1.0973106    2.2238068 
C     0.7271947   -1.1748998    0.7783956 
O    -0.1734557   -1.6720442    1.3170601 
C    -0.8328555    0.0767172   -1.5384196 
C    -1.3534452    0.6081684   -2.8149942 
H    -1.5705696    0.1376012   -0.7317885 
H    -0.5129145   -0.9636473   -1.6243793 
H    -1.9809992    1.4950610   -2.7750398 
C    -1.0053803    0.1324302   -4.1046734 
C    -0.2015390   -1.0228654   -4.3200301 
C    -1.4704337    0.8210928   -5.2628156 
C     0.1203797   -1.4468394   -5.6015445 
H     0.1519011   -1.5936656   -3.4675535 
C    -1.1450229    0.3903290   -6.5392602 
H    -2.0889390    1.7054533   -5.1276227 
C    -0.3426827   -0.7462111   -6.7233981 
H     0.7347273   -2.3336695   -5.7347361 
H    -1.5126694    0.9386796   -7.4026515 
H    -0.0868119   -1.0817538   -7.7239935 
