# Supplementary material for: Synthesis of phosphiranes via organoiron-catalyzed phosphinidene transfer to electron-deficient olefins
Source: Chem Sci. 2022 Oct 14;13(43):12696–702. doi: 10.1039/d2sc05011k (PMC9645374; doi:10.1039/d2sc05011k)
Supplement: SC-013-D2SC05011K-s027 [file SC-013-D2SC05011K-s027.xyz]

45
Energy = -2493.529632106
P    -1.4820119    0.3925942    1.0635747 
C    -2.5377186   -0.7703639    0.0317445 
C    -1.9104697   -2.1764481    0.1025566 
C    -3.9911509   -0.8214453    0.5328021 
C    -2.4863662   -0.2734421   -1.4233674 
H    -0.8689480   -2.1655268   -0.2358930 
H    -1.9416673   -2.5866821    1.1166473 
H    -2.4757339   -2.8538564   -0.5501042 
H    -4.4545595    0.1690343    0.5312082 
H    -4.5788752   -1.4753482   -0.1252229 
H    -4.0489410   -1.2313772    1.5460347 
H    -3.0525910   -0.9636534   -2.0609974 
H    -2.9250366    0.7215353   -1.5294101 
H    -1.4548472   -0.2365571   -1.7900301 
C     0.0404137    3.3714317    1.0538830 
C    -0.9809094    4.3170017    0.7834690 
C    -0.0988923    2.9464665    2.4146974 
H     0.7621970    2.9936325    0.3433990 
C    -1.7495803    4.5050173    1.9859504 
H    -1.1583793    4.8100726   -0.1623893 
C    -1.1878323    3.6692927    2.9902198 
H     0.5393980    2.2388715    2.9241310 
H    -2.5991525    5.1624300    2.1032137 
H    -1.5354782    3.5823193    4.0098870 
Fe   -1.8910064    2.4856909    1.3558378 
C    -3.2022690    2.6366516    0.2235063 
O    -4.0903431    2.8177757   -0.5101895 
C    -3.1034232    1.7846817    2.7630927 
O    -4.1462251    2.3205406    3.0774907 
C    -1.5371283   -0.2525487    2.8021362 
C    -2.6844340    0.4651393    3.5336777 
H    -0.5673343   -0.0132992    3.2465371 
H    -1.6565602   -1.3386503    2.8489554 
H    -3.5889665   -0.1497328    3.4596204 
C    -2.4641083    0.7787412    4.9967843 
C    -3.5653840    0.7874596    5.8661487 
C    -1.2111451    1.1395084    5.5094828 
C    -3.4198337    1.1461242    7.2055372 
H    -4.5444586    0.5140856    5.4824537 
C    -1.0613232    1.4990429    6.8496365 
H    -0.3361506    1.1410263    4.8665836 
C    -2.1652615    1.5053328    7.7038216 
H    -4.2862389    1.1424768    7.8614605 
H    -0.0793388    1.7734434    7.2253041 
H    -2.0484868    1.7822055    8.7477706 
