# Supplementary material for: Synthesis of phosphiranes via organoiron-catalyzed phosphinidene transfer to electron-deficient olefins
Source: Chem Sci. 2022 Oct 14;13(43):12696–702. doi: 10.1039/d2sc05011k (PMC9645374; doi:10.1039/d2sc05011k)
Supplement: SC-013-D2SC05011K-s028 [file SC-013-D2SC05011K-s028.xyz]

24
Energy = -539.8624752318
C     0.0567034   -3.6586197    0.7125516 
C     0.0569527   -2.4758782    1.4082052 
C     0.0568264   -1.2229539    0.7233103 
C     0.0563672   -1.2230221   -0.7231840 
C     0.0557347   -2.4759974   -1.4080277 
C     0.0561116   -3.6586882   -0.7122777 
C     0.0573196    0.0000483    1.4063554 
C     0.0570754   -0.0000548   -1.4063445 
C     0.0580309    1.2229668   -0.7232707 
C     0.0578306    1.2230101    0.7232273 
C     0.0589298    2.4759941    1.4080250 
H     0.0589668    2.4734020    2.4953712 
C     0.0600515    3.6586772    0.7122709 
C     0.0602006    3.6586351   -0.7125531 
C     0.0591583    2.4758892   -1.4082080 
H     0.0577475    0.0000789    2.4945881 
H     0.0569920   -4.6051201    1.2458087 
H     0.0577091   -2.4732029    2.4955502 
H     0.0548922   -2.4733754   -2.4953935 
H     0.0556179   -4.6052216   -1.2454659 
H     0.0571794   -0.0000966   -2.4946199 
H     0.0606832    4.6052111    1.2454627 
H     0.0612744    4.6051291   -1.2458092 
H     0.0594230    2.4731912   -2.4955724 
