# Supplementary material for: Synthesis of phosphiranes via organoiron-catalyzed phosphinidene transfer to electron-deficient olefins
Source: Chem Sci. 2022 Oct 14;13(43):12696–702. doi: 10.1039/d2sc05011k (PMC9645374; doi:10.1039/d2sc05011k)
Supplement: SC-013-D2SC05011K-s029 [file SC-013-D2SC05011K-s029.xyz]

42
Energy = -2950.640960311
C    -4.7439002    3.0502287    0.6806074 
C    -5.8607563    2.1747499    0.7639095 
C    -3.7456640    2.5885675    1.6038843 
H    -4.6549219    3.9011915    0.0198614 
C    -5.5644301    1.1595166    1.7363818 
H    -6.7686578    2.2481712    0.1811423 
C    -4.2667231    1.4332194    2.2543370 
H    -2.7447754    2.9874162    1.7322833 
H    -6.2091474    0.3415423    2.0236528 
H    -3.7526868    0.8421650    2.9990185 
Fe   -4.1575395    1.1031297    0.1668993 
C    -2.9869573    1.7331593   -1.0261151 
O    -2.4292463    2.2786133   -1.8782542 
C    -5.1412102    0.2808971   -1.0375657 
O    -5.8556604   -0.1763388   -1.8252297 
P    -2.8187901   -0.6102752    0.6385204 
C    -2.4530677   -1.8769855   -0.7165358 
C    -1.2214904   -2.7082392   -0.3141323 
C    -3.6615197   -2.8189066   -0.8829328 
C    -2.1967587   -1.1701157   -2.0613231 
H    -1.0911275   -3.5064756   -1.0540965 
H    -0.3083265   -2.1077186   -0.3012705 
H    -1.3566243   -3.1746576    0.6666507 
H    -3.4868010   -3.4324613   -1.7743272 
H    -3.7764964   -3.4807280   -0.0230254 
H    -4.5980736   -2.2758637   -1.0293171 
H    -1.3686435   -0.4626888   -2.0073305 
H    -1.9550329   -1.9396039   -2.8045167 
H    -3.0857938   -0.6404502   -2.4145858 
Cl   -3.6496034   -1.9046661    2.1360417 
C    -1.2002074   -0.0958790    1.3727214 
C    -0.5051417    0.6749136    0.3208993 
H    -1.4260192    0.5298587    2.2413672 
H    -0.6972416   -1.0087458    1.7125641 
H    -0.0106808    0.1605903   -0.4934745 
C    -0.3109810    2.0578855    0.4597659 
O    -0.7168081    2.8078486    1.3778336 
O     0.4393076    2.5961622   -0.5869065 
C     0.6079300    4.0225012   -0.5317273 
H    -0.3609684    4.5298955   -0.5772993 
H     1.1245632    4.3228096    0.3849445 
H     1.2087682    4.2768321   -1.4066825 
