# Supplementary material for: Synthesis of phosphiranes via organoiron-catalyzed phosphinidene transfer to electron-deficient olefins
Source: Chem Sci. 2022 Oct 14;13(43):12696–702. doi: 10.1039/d2sc05011k (PMC9645374; doi:10.1039/d2sc05011k)
Supplement: SC-013-D2SC05011K-s030 [file SC-013-D2SC05011K-s030.xyz]

42
Energy = -2950.630789518
C    -3.0801946    0.4855190    0.1415299 
C    -3.2984681   -0.9157444    0.1510291 
C    -2.1247417    0.7978760    1.1723582 
H    -3.5348017    1.1934836   -0.5373874 
C    -2.4723733   -1.4872335    1.1790413 
H    -3.9468517   -1.4634283   -0.5187123 
C    -1.7784924   -0.4188131    1.8185000 
H    -1.7039009    1.7743577    1.3803818 
H    -2.4002108   -2.5354104    1.4308529 
H    -1.0733296   -0.5279504    2.6303890 
Fe   -1.2667120   -0.5152050   -0.2446714 
C    -0.7686566    0.7753326   -1.3440822 
O    -0.5735429    1.6405658   -2.0855865 
C    -1.2254875   -1.7828709   -1.4560190 
O    -1.3054911   -2.6037196   -2.2697092 
P     0.8395531   -0.8501813    0.5124986 
C     2.1485408   -1.3866685   -0.7600665 
C     3.5273435   -1.2164908   -0.0884540 
C     2.0034605   -2.8472136   -1.2128508 
C     2.0564465   -0.4611893   -1.9864576 
H     4.2953020   -1.6152903   -0.7624446 
H     3.7602402   -0.1658111    0.1015720 
H     3.5845668   -1.7701426    0.8543515 
H     2.7638382   -3.0419932   -1.9802494 
H     2.1669524   -3.5408121   -0.3852507 
H     1.0256723   -3.0532761   -1.6503952 
H     2.0933524    0.5958145   -1.7111879 
H     2.9083927   -0.6731079   -2.6448173 
H     1.1419490   -0.6437168   -2.5579565 
Cl    0.8482907   -2.5948320    1.7565586 
C     1.7574507    1.0243978    1.5795413 
C     1.9186302    2.0707996    0.6761071 
H     0.9571117    1.1055746    2.3099259 
H     2.6232618    0.4646300    1.9169554 
H     2.7893387    2.1228448    0.0308910 
C     0.9188935    3.0828697    0.5187361 
O    -0.1306224    3.2173342    1.1658758 
O     1.2574672    3.9851136   -0.4689969 
C     0.2963381    5.0400043   -0.6806157 
H    -0.6652849    4.6213633   -0.9901794 
H     0.1589550    5.6254900    0.2325477 
H     0.7178279    5.6582118   -1.4737676 
