# Supplementary material for: Synthesis of phosphiranes via organoiron-catalyzed phosphinidene transfer to electron-deficient olefins
Source: Chem Sci. 2022 Oct 14;13(43):12696–702. doi: 10.1039/d2sc05011k (PMC9645374; doi:10.1039/d2sc05011k)
Supplement: SC-013-D2SC05011K-s031 [file SC-013-D2SC05011K-s031.xyz]

42
Energy = -2950.640489697
C    -1.1221550    2.8649797   -0.1214399 
C     0.2276280    3.2978365   -0.2771047 
C    -1.3769261    1.8631921   -1.1141433 
H    -1.8229517    3.2265983    0.6176177 
C     0.8215305    2.5583131   -1.3491572 
H     0.7253847    4.0434151    0.3278828 
C    -0.1786663    1.6763734   -1.8589877 
H    -2.2820653    1.2830245   -1.2467289 
H     1.8375876    2.6496527   -1.7045141 
H    -0.0460407    0.9762648   -2.6716189 
Fe    0.1823125    1.2495759    0.1808565 
C    -0.9728333    0.3578702    1.2596121 
O    -1.6946043    0.1852166    2.1524211 
C     1.2947749    1.5914451    1.4924447 
O     1.9893872    1.9153095    2.3626115 
P     1.0333004   -0.6869417   -0.4544449 
C     2.0588120   -1.6944734    0.7657089 
C     2.2412181   -3.1273557    0.2331924 
C     3.4384630   -1.0339524    0.9403969 
C     1.3463969   -1.7387400    2.1313523 
H     2.9380254   -3.6531956    0.8960117 
H     1.2987976   -3.6819269    0.2298904 
H     2.6631776   -3.1338675   -0.7762882 
H     3.9895904   -1.5986218    1.7012015 
H     4.0144241   -1.0527079    0.0128911 
H     3.3605612    0.0008031    1.2818499 
H     0.3561806   -2.1924013    2.0673771 
H     1.9588345   -2.3440479    2.8103088 
H     1.2468245   -0.7450422    2.5743383 
Cl    2.3890793   -0.5667312   -2.0729385 
C    -0.2956192   -1.7903228   -1.1198437 
C    -1.3600846   -1.9031847   -0.0975167 
H    -0.6801912   -1.2967629   -2.0181808 
H     0.1794171   -2.7330937   -1.4140723 
H    -1.2323127   -2.5577896    0.7555869 
C    -2.6477573   -1.4014697   -0.3725472 
O    -3.0083882   -0.7257574   -1.3606100 
O    -3.5638890   -1.7237929    0.6232238 
C    -4.8786958   -1.1705727    0.4362764 
H    -4.8573213   -0.0801672    0.5366197 
H    -5.2764514   -1.4309714   -0.5482870 
H    -5.4920954   -1.6081871    1.2254930 
