# Supplementary material for: Synthesis of phosphiranes via organoiron-catalyzed phosphinidene transfer to electron-deficient olefins
Source: Chem Sci. 2022 Oct 14;13(43):12696–702. doi: 10.1039/d2sc05011k (PMC9645374; doi:10.1039/d2sc05011k)
Supplement: SC-013-D2SC05011K-s032 [file SC-013-D2SC05011K-s032.xyz]

42
Energy = -2950.638061857
C    -0.1279243    3.1377776   -0.1862868 
C     1.2890644    3.1187090   -0.0762803 
C    -0.5053621    2.2606254   -1.2577959 
H    -0.8040175    3.6964263    0.4460747 
C     1.8026597    2.2262438   -1.0791321 
H     1.8762103    3.6652897    0.6487030 
C     0.6919060    1.7141902   -1.8048641 
H    -1.5126328    2.0045085   -1.5566247 
H     2.8399267    1.9759055   -1.2461191 
H     0.7559319    0.9978816   -2.6109438 
Fe    0.5231694    1.1891973    0.2337768 
C    -0.8580013    0.9151847    1.3062336 
O    -1.7399571    0.8382843    2.0450362 
C     1.7178245    0.9587438    1.5083812 
O     2.5009657    0.9310746    2.3586661 
P     0.4996288   -0.9521464   -0.4572624 
C     0.8772022   -2.3722318    0.7486671 
C     0.5762359   -3.7148571    0.0600765 
C     2.3687495   -2.3667908    1.1415775 
C     0.0588236   -2.2045724    2.0422706 
H     0.8888965   -4.5197396    0.7354962 
H    -0.4854051   -3.8537669   -0.1555148 
H     1.1459552   -3.8124187   -0.8692337 
H     2.5022735   -3.1379955    1.9093831 
H     3.0126670   -2.5973436    0.2936203 
H     2.6857722   -1.4144773    1.5694461 
H    -1.0161286   -2.2031629    1.8623056 
H     0.3072975   -3.0348693    2.7144022 
H     0.3249497   -1.2761524    2.5575358 
Cl    2.4577557   -1.1080379   -1.7147840 
C    -0.7144238   -1.4742013   -1.6795253 
C    -1.7236594   -1.4984374   -0.5760315 
H    -0.9030002   -0.6977542   -2.4226014 
H    -0.4693400   -2.4242879   -2.1587100 
H    -1.8815643   -2.4230815   -0.0377630 
C    -2.7961178   -0.5651617   -0.5619680 
O    -2.9389364    0.4355333   -1.2844314 
O    -3.7413409   -0.8774615    0.3983163 
C    -4.8339194    0.0584218    0.4958936 
H    -5.3814606    0.1136656   -0.4491794 
H    -5.4753691   -0.3307902    1.2871116 
H    -4.4641145    1.0535916    0.7579579 
