# Supplementary material for: Synthesis of phosphiranes via organoiron-catalyzed phosphinidene transfer to electron-deficient olefins
Source: Chem Sci. 2022 Oct 14;13(43):12696–702. doi: 10.1039/d2sc05011k (PMC9645374; doi:10.1039/d2sc05011k)
Supplement: SC-013-D2SC05011K-s033 [file SC-013-D2SC05011K-s033.xyz]

12
Energy = -306.6561496920
C     2.2588484    1.5421399    0.0004411 
C     1.4939220    0.4470081   -0.0008078 
H     1.8103370    2.5319708    0.0015726 
H     3.3421568    1.4759419    0.0006619 
H     1.9168396   -0.5532108   -0.0019897 
C     0.0171588    0.5463631   -0.0005449 
O    -0.6359712    1.5788528   -0.0001905 
O    -0.5449583   -0.6876987   -0.0006856 
C    -1.9983660   -0.7026076    0.0001794 
H    -2.2703600   -1.7568966    0.0005419 
H    -2.3731982   -0.1997599    0.8941857 
H    -2.3742632   -0.2000412   -0.8935453 
