# Supplementary material for: Synthesis of phosphiranes via organoiron-catalyzed phosphinidene transfer to electron-deficient olefins
Source: Chem Sci. 2022 Oct 14;13(43):12696–702. doi: 10.1039/d2sc05011k (PMC9645374; doi:10.1039/d2sc05011k)
Supplement: SC-013-D2SC05011K-s034 [file SC-013-D2SC05011K-s034.xyz]

16
Energy = -309.8395674888
C     2.3189204    1.5285649    0.0001575 
C     1.4736370    0.4874509   -0.0002855 
H     1.9771779    2.5604165    0.0006781 
H     3.3932274    1.3725332   -0.0002396 
H     1.8923297   -0.5191796   -0.0004213 
C     0.0054825    0.5375944   -0.0001086 
C    -0.7130888   -0.6709357   -0.0001181 
C    -0.7229278    1.7422079   -0.0002397 
C    -2.1077241   -0.6816036   -0.0002527 
H    -0.1645425   -1.6101300   -0.0005473 
C    -2.1141347    1.7329703    0.0000450 
H    -0.1972193    2.6928023   -0.0003957 
C    -2.8147798    0.5214332   -0.0000273 
H    -2.6409325   -1.6282341   -0.0008016 
H    -2.6578930    2.6737068    0.0007089 
H    -3.9010033    0.5188131    0.0003304 
