# Supplementary material for: Synthesis of phosphiranes via organoiron-catalyzed phosphinidene transfer to electron-deficient olefins
Source: Chem Sci. 2022 Oct 14;13(43):12696–702. doi: 10.1039/d2sc05011k (PMC9645374; doi:10.1039/d2sc05011k)
Supplement: SC-013-D2SC05011K-s036 [file SC-013-D2SC05011K-s036.xyz]

2
Energy = -113.3757872552
C     0.0329496    0.0000000    0.0000000 
O     1.1670504    0.0000000    0.0000000 
