# Supplementary material for: Synthesis of phosphiranes via organoiron-catalyzed phosphinidene transfer to electron-deficient olefins
Source: Chem Sci. 2022 Oct 14;13(43):12696–702. doi: 10.1039/d2sc05011k (PMC9645374; doi:10.1039/d2sc05011k)
Supplement: SC-013-D2SC05011K-s037 [file SC-013-D2SC05011K-s037.xyz]

15
Energy = -1684.323705792
C     1.9275837   -1.5080425    0.9228535 
C     2.4895981   -1.2550107   -0.3592479 
C     2.2549747   -0.4134828    1.7705796 
H     1.2973887   -2.3477066    1.1853433 
C     3.2257577   -0.0132750   -0.2885728 
H     2.4076126   -1.8925615   -1.2287113 
C     3.0818518    0.5034881    1.0197333 
H     1.9626556   -0.2986634    2.8052099 
H     3.7724311    0.4433172   -1.1018242 
H     3.4978629    1.4287811    1.3930779 
Fe    1.1710913    0.3223248    0.1163265 
C     0.6528878    0.7550042   -1.5081491 
O     0.3651868    1.0652732   -2.5921225 
C     0.3817020    1.6912586    0.8895544 
O    -0.0866098    2.6251801    1.4019139 
