# Supplementary material for: Synthesis of phosphiranes via organoiron-catalyzed phosphinidene transfer to electron-deficient olefins
Source: Chem Sci. 2022 Oct 14;13(43):12696–702. doi: 10.1039/d2sc05011k (PMC9645374; doi:10.1039/d2sc05011k)
Supplement: SC-013-D2SC05011K-s038 [file SC-013-D2SC05011K-s038.xyz]

15
Energy = -1684.435537939
C     1.8224156   -1.3903906    0.8963956 
C     2.4823386   -1.2274800   -0.3599897 
C     2.2908138   -0.3391822    1.7508966 
H     1.1338543   -2.1797345    1.1654194 
C     3.3613831   -0.0898426   -0.2768890 
H     2.3337088   -1.8419101   -1.2385065 
C     3.2454332    0.4595701    1.0279630 
H     1.9666128   -0.1609516    2.7680643 
H     3.9898754    0.2834302   -1.0746629 
H     3.7800097    1.3173745    1.4136600 
Fe    1.3652301    0.4859612    0.0781852 
C     0.6512785    0.8238663   -1.4515616 
O     0.1600327    1.0544979   -2.5088102 
C     0.2825663    1.5787396    0.8492493 
O    -0.4635781    2.3319367    1.3865514 
