# Supplementary material for: Synthesis of phosphiranes via organoiron-catalyzed phosphinidene transfer to electron-deficient olefins
Source: Chem Sci. 2022 Oct 14;13(43):12696–702. doi: 10.1039/d2sc05011k (PMC9645374; doi:10.1039/d2sc05011k)
Supplement: SC-013-D2SC05011K-s039 [file SC-013-D2SC05011K-s039.xyz]

15
Energy = -1684.122856964
Fe   -0.2996339   -0.3830606    0.0290932 
C     0.6846154   -0.0626163    1.8526422 
C    -1.5709801   -0.1694326   -1.2300518 
C    -1.2428324    1.0399845    1.1769290 
C    -0.6149691   -2.1352334    0.3071228 
C    -0.1256938    1.6497168    0.5100262 
C     1.0462426    0.9682862    0.9422192 
C    -0.7441336   -0.0159209    2.0032740 
H     1.3586333   -0.7518658    2.3409444 
H    -2.2836647    1.3097466    1.0631229 
H    -0.1672874    2.4737007   -0.1878667 
H     2.0431777    1.1324296    0.5506317 
H    -1.3470047   -0.6725003    2.6153882 
O    -2.4240726    0.0069857   -1.9734900 
O    -0.8506646   -3.2278958    0.5564461 
