# Supplementary material for: Synthesis of phosphiranes via organoiron-catalyzed phosphinidene transfer to electron-deficient olefins
Source: Chem Sci. 2022 Oct 14;13(43):12696–702. doi: 10.1039/d2sc05011k (PMC9645374; doi:10.1039/d2sc05011k)
Supplement: SC-013-D2SC05011K-s040 [file SC-013-D2SC05011K-s040.xyz]

45
Energy = -2493.532029495
C    -1.1623526   -3.2204041   -0.6406377 
C    -2.4258159   -2.8163222   -0.1733466 
C    -0.7365097   -2.2665678   -1.6400949 
H    -0.5942520   -4.0754995   -0.3011026 
C    -2.7860722   -1.6042611   -0.8727396 
H    -3.0109790   -3.2991144    0.5971654 
C    -1.7865898   -1.3374414   -1.8437082 
H     0.1902602   -2.3176264   -2.1949577 
H    -3.7066357   -1.0523457   -0.7380110 
H    -1.7663290   -0.4920601   -2.5164278 
Fe   -0.9693690   -1.2679283    0.2959672 
C     0.5905080   -1.6193375    1.0401325 
O     1.5829177   -1.9315829    1.5603454 
C    -1.6972397   -0.9171229    1.8554232 
O    -2.2165393   -0.7743620    2.8915458 
P    -0.4251863    1.0341252   -0.2601297 
C    -1.3276399    2.5119872    0.5083475 
C    -0.8439775    2.6115146    1.9663420 
C    -1.0949802    3.8444286   -0.2121655 
C    -2.8289931    2.1702016    0.4668884 
H    -0.9729130    1.6642997    2.4986371 
H     0.2146202    2.8885777    2.0106279 
H    -1.4227329    3.3791797    2.4956009 
H    -1.4995058    3.8294796   -1.2287061 
H    -1.6116954    4.6394054    0.3408290 
H    -0.0351193    4.1152141   -0.2589662 
H    -3.3991300    2.9642410    0.9653634 
H    -3.1863078    2.0895294   -0.5657277 
H    -3.0393647    1.2257086    0.9764879 
C     1.2824138    1.6739453   -0.6775108 
H     1.4715701    2.6697897   -0.2816187 
C     0.3090896    1.6278105   -1.8377197 
H    -0.0109342    2.5801553   -2.2485897 
H     0.4667902    0.8612678   -2.5920147 
C     2.4517361    0.7659368   -0.5741684 
C     3.4256231    1.0174371    0.4055548 
C     2.6163564   -0.3539229   -1.4012373 
C     4.5230449    0.1737983    0.5590592 
H     3.3134520    1.8831412    1.0545930 
C     3.7134315   -1.2011067   -1.2476805 
H     1.8841899   -0.5703876   -2.1725736 
C     4.6708883   -0.9442694   -0.2659412 
H     5.2638384    0.3876422    1.3249541 
H     3.8190091   -2.0652773   -1.8982357 
H     5.5243111   -1.6055345   -0.1456513 
