# Supplementary material for: Synthesis of phosphiranes via organoiron-catalyzed phosphinidene transfer to electron-deficient olefins
Source: Chem Sci. 2022 Oct 14;13(43):12696–702. doi: 10.1039/d2sc05011k (PMC9645374; doi:10.1039/d2sc05011k)
Supplement: SC-013-D2SC05011K-s041 [file SC-013-D2SC05011K-s041.xyz]

45
Energy = -2493.408821400
C    -0.9962883   -2.9511246   -0.8083938 
C    -2.1996277   -2.7723993   -0.0716343 
C    -0.8854408   -1.8838287   -1.7553975 
H    -0.2761186   -3.7439611   -0.6597477 
C    -2.8531393   -1.5960717   -0.5767260 
H    -2.5568642   -3.4061659    0.7276197 
C    -2.0470103   -1.0605461   -1.6157827 
H    -0.0856754   -1.7496603   -2.4685338 
H    -3.7909355   -1.1894946   -0.2258241 
H    -2.2670748   -0.1742246   -2.1936182 
Fe   -0.9508632   -1.1070507    0.1936795 
C     0.6381566   -1.5467953    0.8641579 
O     1.6034917   -1.9268686    1.3586897 
C    -1.6061368   -0.7917710    1.8070800 
O    -2.0593688   -0.6777567    2.8607479 
P    -0.4003785    1.0133759   -0.2424871 
C    -1.3694923    2.4532617    0.4729655 
C    -0.8996784    2.6418476    1.9266511 
C    -1.1268796    3.7416188   -0.3281063 
C    -2.8647533    2.0940500    0.4166498 
H    -1.0232100    1.7343441    2.5234455 
H     0.1521997    2.9408348    1.9652254 
H    -1.4985886    3.4318130    2.3935884 
H    -1.5150386    3.6652720   -1.3472534 
H    -1.6618718    4.5548986    0.1750462 
H    -0.0695333    4.0195542   -0.3659390 
H    -3.4417052    2.9256760    0.8361254 
H    -3.1994907    1.9355597   -0.6137446 
H    -3.0958133    1.2002176    1.0016643 
C     1.3103796    1.5662115   -0.6753553 
H     1.4996958    2.5802414   -0.3284047 
C     0.3327159    1.4706630   -1.8419509 
H     0.0228201    2.4013813   -2.3053145 
H     0.4822295    0.6626946   -2.5507641 
C     2.4787944    0.6581324   -0.5348564 
C     3.3572665    0.8547102    0.5420807 
C     2.7309300   -0.3915794   -1.4270945 
C     4.4501232    0.0136142    0.7292046 
H     3.1748094    1.6704308    1.2373859 
C     3.8263327   -1.2354527   -1.2392286 
H     2.0862323   -0.5484264   -2.2861438 
C     4.6860210   -1.0396377   -0.1590863 
H     5.1192365    0.1785946    1.5686748 
H     4.0086470   -2.0428001   -1.9425258 
H     5.5377819   -1.6970406   -0.0125673 
