# Supplementary material for: Synthesis of phosphiranes via organoiron-catalyzed phosphinidene transfer to electron-deficient olefins
Source: Chem Sci. 2022 Oct 14;13(43):12696–702. doi: 10.1039/d2sc05011k (PMC9645374; doi:10.1039/d2sc05011k)
Supplement: SC-013-D2SC05011K-s042 [file SC-013-D2SC05011K-s042.xyz]

46
Energy = -2953.818729438
Fe    0.2965182    0.8075838   -1.2121573 
C    -0.1436435    1.8513638   -2.9702509 
C     1.6620325    1.9003959   -0.9244991 
C    -1.7649815    1.2312821   -1.4467346 
C     1.4004858   -0.5786477   -1.4097762 
C    -1.4029019    0.0705943   -2.1971243 
C    -0.4047839    0.4666513   -3.1488585 
C    -0.9875535    2.3282569   -1.9096517 
H     0.6156177    2.3990756   -3.5118601 
H    -2.4878734    1.2646093   -0.6437524 
H    -1.8203488   -0.9193928   -2.0852049 
H     0.1175398   -0.1660906   -3.8527118 
H    -1.0248708    3.3388228   -1.5285514 
O     2.5405965    2.6334991   -0.7921275 
O     2.1376882   -1.4405968   -1.5857638 
P    -0.1440363    0.4013147    0.9298011 
Cl    2.8471308    1.0108530   -4.0978392 
C     0.1926586    1.6665254    2.2773017 
C     1.6984995    1.6048300    2.5918693 
C    -0.1980878    3.0515367    1.7314489 
C    -0.6209005    1.3787505    3.5477677 
H     1.9702907    0.6381734    3.0273976 
H     2.3120726    1.7670292    1.7018113 
H     1.9450713    2.3895399    3.3163515 
H    -1.2621981    3.0932523    1.4761533 
H    -0.0040223    3.8030830    2.5052093 
H     0.3835049    3.3224674    0.8472249 
H    -0.3271182    2.1092055    4.3103865 
H    -1.6949123    1.4888872    3.3745561 
H    -0.4249227    0.3827404    3.9557654 
C    -1.5390695   -0.6606959    1.4191180 
C    -0.1764208   -1.2830026    1.6996317 
H    -2.1395886   -0.3747714    2.2761382 
H    -2.1183007   -1.0847626    0.6048122 
H     0.1269434   -1.2483646    2.7443134 
C     0.3208562   -2.4825629    0.9765821 
C     1.5572947   -3.0304517    1.3521933 
C    -0.3869354   -3.0793253   -0.0741163 
C     2.0778204   -4.1354576    0.6851270 
H     2.1149270   -2.5772257    2.1682439 
C     0.1352496   -4.1860448   -0.7446786 
H    -1.3567268   -2.6922550   -0.3706238 
C     1.3701792   -4.7152473   -0.3715828 
H     3.0384187   -4.5433503    0.9864411 
H    -0.4266835   -4.6343603   -1.5590248 
H     1.7782217   -5.5738521   -0.8965842 
