# Supplementary material for: Synthesis of phosphiranes via organoiron-catalyzed phosphinidene transfer to electron-deficient olefins
Source: Chem Sci. 2022 Oct 14;13(43):12696–702. doi: 10.1039/d2sc05011k (PMC9645374; doi:10.1039/d2sc05011k)
Supplement: SC-013-D2SC05011K-s043 [file SC-013-D2SC05011K-s043.xyz]

41
Energy = -2490.227042149
C    -0.6798994   -2.9211889   -0.6550353 
C    -1.9740945   -2.8863918   -0.0620972 
C    -0.6002110   -1.8784639   -1.6285807 
H     0.1185947   -3.6004192   -0.3900341 
C    -2.7154922   -1.8292081   -0.6943023 
H    -2.3354222   -3.5392456    0.7196025 
C    -1.8714825   -1.2171668   -1.6566369 
H     0.2681281   -1.6392715   -2.2243729 
H    -3.7331014   -1.5432155   -0.4680435 
H    -2.1396904   -0.3829719   -2.2895074 
Fe   -0.9969019   -1.0608682    0.2620201 
C     0.5103494   -1.2779391    1.1697452 
O     1.4737193   -1.4434691    1.7760760 
C    -1.9342970   -0.7247201    1.7290203 
O    -2.5653131   -0.6114635    2.6863126 
P    -0.4796191    1.0467289   -0.2477625 
C    -1.3526230    2.5137004    0.5239333 
C    -0.9231865    2.5772595    2.0003013 
C    -0.9977784    3.8299472   -0.1842181 
C    -2.8653329    2.2580372    0.3862288 
H    -1.1299970    1.6461501    2.5343784 
H     0.1444765    2.7992419    2.0906035 
H    -1.4839599    3.3764451    2.4971341 
H    -1.3402383    3.8405785   -1.2220861 
H    -1.5131640    4.6392830    0.3447672 
H     0.0727075    4.0497828   -0.1533766 
H    -3.4029352    3.0923345    0.8496047 
H    -3.1644947    2.2019077   -0.6653561 
H    -3.1797242    1.3399277    0.8880072 
C     1.2322393    1.5750011   -0.7030444 
H     1.5215872    2.5569392   -0.3435209 
C     0.2274542    1.5012555   -1.8507545 
H    -0.0725576    2.4390823   -2.3050447 
H     0.3972145    0.6874275   -2.5494992 
C     2.3175872    0.5580081   -0.6839876 
O     2.3040521   -0.4836593   -1.3220173 
O     3.3101625    0.9291910    0.1415113 
C     4.4254544   -0.0073211    0.2362344 
H     4.8829013   -0.1307510   -0.7468217 
H     5.1172539    0.4536046    0.9382292 
H     4.0664216   -0.9679561    0.6088248 
