# Supplementary material for: Synthesis of phosphiranes via organoiron-catalyzed phosphinidene transfer to electron-deficient olefins
Source: Chem Sci. 2022 Oct 14;13(43):12696–702. doi: 10.1039/d2sc05011k (PMC9645374; doi:10.1039/d2sc05011k)
Supplement: SC-013-D2SC05011K-s044 [file SC-013-D2SC05011K-s044.xyz]

30
Energy = -3368.721409645
C     3.2780134   -0.4322224    0.7910860 
C     2.8307289    0.8883610    0.4724110 
C     2.5778385   -0.8806912    1.9542811 
H     4.0166683   -0.9988803    0.2407457 
C     1.8437254    1.2488182    1.4345286 
H     3.1575692    1.4889988   -0.3642678 
C     1.6879743    0.1611738    2.3454997 
H     2.6804681   -1.8458401    2.4292141 
H     1.2889753    2.1766168    1.4572189 
H     0.9954755    0.1259377    3.1751382 
Fe    1.2369473   -0.4973537    0.3639888 
C     1.4988994   -1.6218237   -0.9473054 
O     1.6956522   -2.3704106   -1.8157926 
C    -0.1619393   -1.5608093    1.1270232 
O    -0.2871639   -2.4700158    1.8806797 
C    -1.8627558   -2.1577120   -1.0160253 
C    -2.8500576   -1.7973828   -0.0541808 
C    -1.7069073   -1.0701035   -1.9270317 
H    -1.3078451   -3.0854155   -1.0386342 
C    -3.2974403   -0.4768852   -0.3730665 
H    -3.1770499   -2.3979931    0.7824616 
C    -2.5970487   -0.0283801   -1.5361097 
H    -1.0142225   -1.0348885   -2.7565094 
H    -4.0363157    0.0896936    0.1770516 
H    -2.6997034    0.9367032   -2.0111577 
Fe   -1.2564521   -0.4114492    0.0545678 
C    -1.5186898    0.7130989    1.3657574 
O    -1.7155514    1.4618144    2.2341029 
C     0.1424341    0.6522766   -0.7082166 
O     0.2675913    1.5615214   -1.4617821 
