# Supplementary material for: Synthesis of phosphiranes via organoiron-catalyzed phosphinidene transfer to electron-deficient olefins
Source: Chem Sci. 2022 Oct 14;13(43):12696–702. doi: 10.1039/d2sc05011k (PMC9645374; doi:10.1039/d2sc05011k)
Supplement: SC-013-D2SC05011K-s045 [file SC-013-D2SC05011K-s045.xyz]

30
Energy = -3368.526195758
C     3.2699648   -0.4858853    0.8160146 
C     2.8412834    0.8250072    0.4272533 
C     2.5461812   -0.8652534    1.9803721 
H     4.0009994   -1.0923476    0.2993744 
C     1.8666971    1.2604619    1.3745396 
H     3.1929753    1.3809413   -0.4302506 
C     1.6769431    0.2217986    2.3258794 
H     2.6288297   -1.8069091    2.5038512 
H     1.3448261    2.2073527    1.3578598 
H     0.9901848    0.2408908    3.1609993 
Fe    1.2198075   -0.5173192    0.3816936 
C     1.5602611   -1.5427392   -1.0290147 
O     1.8059066   -2.2262455   -1.9225820 
C     0.0399155   -1.7163064    1.0923675 
O    -0.2728158   -2.6267935    1.7531079 
C    -1.8859749   -2.1705085   -0.9528216 
C    -2.8621255   -1.7310156   -0.0090824 
C    -1.6926787   -1.1349409   -1.9067583 
H    -1.3651693   -3.1178963   -0.9318632 
C    -3.2886324   -0.4207734   -0.4030407 
H    -3.2167048   -2.2839866    0.8491479 
C    -2.5617299   -0.0459439   -1.5667612 
H    -1.0041341   -1.1572953   -2.7403002 
H    -4.0202511    0.1881337    0.1098726 
H    -2.6420023    0.8941461   -2.0934192 
Fe   -1.2396771   -0.3904054    0.0364566 
C    -1.5830381    0.6318352    1.4488151 
O    -1.8304302    1.3129792    2.3436644 
C    -0.0617918    0.8118663   -0.6709364 
O     0.2521989    1.7239098   -1.3287620 
