# Supplementary material for: Synthesis of phosphiranes via organoiron-catalyzed phosphinidene transfer to electron-deficient olefins
Source: Chem Sci. 2022 Oct 14;13(43):12696–702. doi: 10.1039/d2sc05011k (PMC9645374; doi:10.1039/d2sc05011k)
Supplement: SC-013-D2SC05011K-s046 [file SC-013-D2SC05011K-s046.xyz]

16
Energy = -2144.617452933
C     1.9578353   -1.5363956    0.9362132 
C     2.4812611   -1.2767279   -0.3595838 
C     2.2504573   -0.4329053    1.7831246 
H     1.3555993   -2.3911273    1.2080045 
C     3.1229060    0.0102726   -0.3158872 
H     2.4069483   -1.9250800   -1.2207581 
C     2.9810035    0.5290444    1.0015841 
H     1.9717560   -0.3330283    2.8222573 
H     3.6172682    0.5042368   -1.1407734 
H     3.3491809    1.4844629    1.3486270 
Fe    1.1095120    0.2443419    0.1435210 
C     0.7306656    0.7589944   -1.5057460 
O     0.5113323    1.0914615   -2.5883841 
C     0.4727233    1.7092140    0.9029422 
O     0.0835258    2.6691205    1.4108236 
Cl   -0.9479153   -0.7732742    0.3229029 
