# Supplementary material for: Synthesis of phosphiranes via organoiron-catalyzed phosphinidene transfer to electron-deficient olefins
Source: Chem Sci. 2022 Oct 14;13(43):12696–702. doi: 10.1039/d2sc05011k (PMC9645374; doi:10.1039/d2sc05011k)
Supplement: SC-013-D2SC05011K-s047 [file SC-013-D2SC05011K-s047.xyz]

60
Energy = -4177.887251735
C    -2.6253633    2.5100424   -1.7591565 
C    -2.0786186    1.5208122   -2.6197161 
C    -4.0526324    2.3309170   -1.7142106 
H    -2.0721901    3.2847743   -1.2466708 
C    -3.1451688    0.6966586   -3.0736628 
H    -1.0334297    1.3846172   -2.8528239 
C    -4.3672180    1.2092103   -2.5173437 
H    -4.7490331    2.9214333   -1.1355407 
H    -3.0506827   -0.1658957   -3.7163696 
H    -5.3540642    0.7947047   -2.6717444 
Fe   -3.0629122    0.5820643   -0.9626109 
C    -3.0729189    1.2118332    0.6661025 
C    -3.9690452   -0.8657037   -0.5904593 
O    -3.2198297    1.7462029    1.6918898 
O    -4.6086210   -1.8060219   -0.3406920 
C    -1.4282956   -0.8213950   -0.8893377 
Fe   -0.5553558   -1.6808129    0.6966516 
O    -1.1415570   -1.1542311   -2.0130911 
C    -0.7145268   -3.1673007   -0.1851010 
P     1.3848560   -1.1351528   -0.1562225 
O    -0.8665818   -4.1967404   -0.7131071 
C     1.7208730    0.1821795   -1.3562326 
C     2.2171476    0.5216355    0.0465756 
C     2.7365291   -2.4237446   -0.4338710 
H     0.8488762    0.7165933   -1.7174562 
H     2.4797622    0.0218837   -2.1177754 
C     1.6100031    1.5944936    0.8698622 
H     3.2929689    0.4452687    0.1752324 
C     2.4139872   -3.1174406   -1.7713914 
C     4.1432260   -1.8130570   -0.4996972 
C     2.6821515   -3.4421987    0.7158309 
C     2.2716793    2.0081570    2.0378345 
C     0.3943653    2.2089424    0.5402205 
H     1.4092619   -3.5469904   -1.7738683 
H     2.4907840   -2.4164148   -2.6083338 
H     3.1324406   -3.9301493   -1.9357340 
H     4.4416429   -1.3784306    0.4591647 
H     4.8552797   -2.6112716   -0.7421386 
H     4.2304611   -1.0488458   -1.2787060 
H     3.4454702   -4.2118431    0.5496460 
H     2.8833620   -2.9651699    1.6810376 
H     1.7065557   -3.9316230    0.7687599 
C     1.7361525    3.0040606    2.8516225 
H     3.2162904    1.5403802    2.3063450 
H    -0.1582053    1.8839978   -0.3355840 
C    -0.1380843    3.2121261    1.3494300 
C     0.5265272    3.6137511    2.5090200 
H     2.2641819    3.3068800    3.7516712 
H    -1.0842681    3.6734271    1.0829539 
H     0.1070267    4.3927417    3.1389189 
C    -1.5608201   -2.5702498    2.3123679 
C    -2.0192582   -1.2330248    2.1429560 
C    -0.1640961   -2.5308722    2.6328495 
H    -2.1669264   -3.4619437    2.2272133 
C    -0.9097147   -0.3584667    2.3249264 
H    -3.0345226   -0.9519149    1.9142074 
C     0.2309536   -1.1698058    2.6260617 
H     0.4728988   -3.3843267    2.8131586 
H    -0.9156132    0.7179619    2.2714416 
H     1.2301634   -0.7970939    2.8052976 
