# Supplementary material for: Synthesis of phosphiranes via organoiron-catalyzed phosphinidene transfer to electron-deficient olefins
Source: Chem Sci. 2022 Oct 14;13(43):12696–702. doi: 10.1039/d2sc05011k (PMC9645374; doi:10.1039/d2sc05011k)
Supplement: SC-013-D2SC05011K-s048 [file SC-013-D2SC05011K-s048.xyz]

68
Energy = -4407.892482865
C    -3.1146274    2.6126680   -1.5559906 
C    -2.5248501    1.6952227   -2.4675321 
C    -4.4542040    2.1739312   -1.2748481 
H    -2.6419750    3.4957365   -1.1497130 
C    -3.4640354    0.6610303   -2.7232758 
H    -1.5132069    1.7281966   -2.8391988 
C    -4.6627870    0.9695534   -1.9884170 
H    -5.1552258    2.6528789   -0.6058845 
H    -3.3084644   -0.2013739   -3.3552538 
H    -5.5617093    0.3681770   -1.9677734 
Fe   -3.0246089    0.6920179   -0.6566338 
C    -2.6276622    1.4109998    0.8896295 
O    -2.4578511    1.9657517    1.8978171 
C    -3.7402614   -0.7995842   -0.0883680 
O    -4.2938569   -1.7674205    0.2471131 
C    -1.7860538   -1.1464186    2.2871866 
C    -1.6515909   -2.5466099    2.0938185 
C    -0.5148157   -0.6114720    2.6261482 
H    -2.7038315   -0.5922230    2.1909234 
C    -0.2892411   -2.9028990    2.3720480 
H    -2.4423682   -3.2273493    1.8116765 
C     0.4069647   -1.7155670    2.6907590 
H    -0.2924285    0.4235569    2.8334789 
H     0.1347997   -3.8949854    2.3110827 
H     1.4552941   -1.6540853    2.9465997 
Fe   -0.4015065   -1.5414464    0.7144793 
C    -0.6491904   -2.7874359   -0.4660608 
O    -0.8919391   -3.6602118   -1.2040147 
C    -1.2042451   -0.3908110   -0.7411185 
O    -0.7321525   -0.4014986   -1.8537945 
C     0.0762026    3.6651586    0.3928424 
C     0.4546249    2.7392150   -0.5879829 
C     1.2438461    1.6587386   -0.2178660 
C     1.6504544    1.4967638    1.1198393 
C     1.2763193    2.4139328    2.0940881 
C     0.4795031    3.5036229    1.7189631 
C     1.8800351    0.5883330   -1.0923211 
C     2.5918045    0.3055422    1.2326352 
C     3.7824051    0.6697230    0.3650987 
C     3.3737602    0.8121578   -0.9752526 
C     4.2943081    1.1269720   -1.9667378 
H     3.9842895    1.2266384   -3.0035768 
C     5.6383677    1.3025617   -1.6051529 
C     6.0391541    1.1773697   -0.2728705 
C     5.1080498    0.8631094    0.7275043 
H     1.4749279    0.4942881   -2.0949694 
H    -0.5382387    4.5185206    0.1192769 
H     0.1499390    2.8742707   -1.6209075 
H     1.5990899    2.2956682    3.1253506 
H     0.1720862    4.2277474    2.4678894 
H     2.8258798   -0.0196677    2.2447852 
H     6.3737186    1.5403857   -2.3687605 
H     7.0835156    1.3195902   -0.0093636 
H     5.4264308    0.7504701    1.7606192 
P     1.6245550   -0.9009675    0.0850900 
C     2.7549849   -2.3175856   -0.5078362 
C     2.3917437   -2.5176504   -1.9933534 
C     4.2792818   -2.1365825   -0.3839012 
C     2.4096741   -3.5815770    0.3037303 
H     1.3114174   -2.5745041   -2.1523168 
H     2.7858084   -1.6964595   -2.6004054 
H     2.8399515   -3.4533960   -2.3493338 
H     4.5822758   -1.9520441    0.6502187 
H     4.7429519   -3.0785353   -0.7053352 
H     4.6710418   -1.3365669   -1.0117118 
H     3.0273228   -4.4075019   -0.0697321 
H     2.6395497   -3.4446805    1.3660328 
H     1.3626412   -3.8663301    0.2130664 
