# Supplementary material for: Synthesis of phosphiranes via organoiron-catalyzed phosphinidene transfer to electron-deficient olefins
Source: Chem Sci. 2022 Oct 14;13(43):12696–702. doi: 10.1039/d2sc05011k (PMC9645374; doi:10.1039/d2sc05011k)
Supplement: SC-013-D2SC05011K-s049 [file SC-013-D2SC05011K-s049.xyz]

44
Energy = -2168.350155152
C   -10.3739120   -1.3377680   -0.0521023 
C   -11.6168455   -1.8398364   -0.8069572 
C   -11.5724666   -3.3381351   -1.0923844 
C   -10.3257583   -3.6406300   -1.9181657 
C    -9.0185817   -3.2119653   -1.2264120 
H   -12.5002775   -1.5723420   -0.2148051 
H   -11.5631292   -3.9090960   -0.1555544 
H   -12.4710713   -3.6463448   -1.6394563 
H   -10.2484264   -4.7106339   -2.1462941 
H   -10.3982001   -3.1076114   -2.8756911 
H   -11.6856945   -1.2980379   -1.7600121 
N    -9.1533433   -1.7811737   -0.7980545 
O    -8.0175112   -1.3596052   -0.1300638 
C   -10.3871371   -1.8019614    1.4193736 
H    -9.4092676   -1.6074137    1.8682269 
H   -11.1461343   -1.2374294    1.9725936 
H   -10.6178753   -2.8646617    1.5225899 
C   -10.3847352    0.1964215   -0.0701932 
H   -10.2371242    0.5688416   -1.0889150 
H   -11.3512314    0.5565341    0.2993265 
H    -9.6012567    0.5987637    0.5740728 
C    -8.6661018   -4.1543026   -0.0564306 
H    -8.3434090   -5.1240815   -0.4513952 
H    -7.8467645   -3.7206866    0.5238348 
H    -9.5131842   -4.3279794    0.6108250 
C    -7.8913315   -3.2886119   -2.2634252 
H    -7.8310044   -4.3098670   -2.6554956 
H    -8.0878017   -2.6063681   -3.0955725 
H    -6.9304536   -3.0313911   -1.8162114 
C    -4.9770542   -1.8221488   -0.2206893 
C    -4.7193278   -1.4823856   -1.5719595 
C    -4.9099806   -0.6344281    0.5628543 
H    -5.2604921   -2.8003285    0.1436046 
C    -4.4504625   -0.0691571   -1.6338452 
H    -4.7105157   -2.1619582   -2.4137949 
C    -4.5512762    0.4494222   -0.3162241 
H    -5.0484364   -0.5633054    1.6331730 
H    -4.1984464    0.4924302   -2.5232249 
H    -4.3821522    1.4762234   -0.0203276 
Fe   -6.7168055   -0.1852570   -0.9241978 
C    -7.4685285    0.0467087   -2.4849578 
O    -7.9360910    0.2518568   -3.5264833 
C    -7.3035891    1.3379649   -0.3392214 
O    -7.6233931    2.3973142    0.0173395 
