# Supplementary material for: Synthesis of phosphiranes via organoiron-catalyzed phosphinidene transfer to electron-deficient olefins
Source: Chem Sci. 2022 Oct 14;13(43):12696–702. doi: 10.1039/d2sc05011k (PMC9645374; doi:10.1039/d2sc05011k)
Supplement: SC-013-D2SC05011K-s050 [file SC-013-D2SC05011K-s050.xyz]

29
Energy = -2183.670358845
C     1.9501740    1.9984535   -0.6514647 
C     3.2689752    2.0349931   -0.0792341 
C     1.8749712    0.8530118   -1.4957695 
H     1.1587565    2.7127756   -0.4746112 
C     3.9918247    0.9136971   -0.5598644 
H     3.6366379    2.7789764    0.6137800 
C     3.1239204    0.1716406   -1.4321062 
H     1.0135387    0.5489100   -2.0721754 
H     5.0075326    0.6498767   -0.3006633 
H     3.3783992   -0.7394056   -1.9536310 
Fe    2.2852448    0.2681412    0.5050048 
C     1.9067418    0.8863966    2.1042180 
O     1.6784444    1.3167302    3.1562711 
C     2.9816710   -1.2182911    1.1123440 
O     3.5057757   -2.1724074    1.5166665 
P     0.1527311   -0.6043896    0.5199951 
C     0.0590019   -2.3661706   -0.1988795 
C     0.2150777   -3.3864267    0.9459835 
C    -1.3724236   -2.4737544   -0.7695784 
C     1.0680771   -2.6671846   -1.3136955 
H     1.2204076   -3.3632068    1.3743910 
H    -0.5054708   -3.1921393    1.7479380 
H     0.0324355   -4.4004340    0.5622187 
H    -1.5206094   -1.7803224   -1.6048437 
H    -1.5482971   -3.4951012   -1.1345683 
H    -2.1233804   -2.2509139   -0.0033062 
H     0.8907576   -3.6767887   -1.7099883 
H     0.9687355   -1.9602158   -2.1441704 
H     2.0973804   -2.6264521   -0.9473221 
