# Supplementary material for: Synthesis of phosphiranes via organoiron-catalyzed phosphinidene transfer to electron-deficient olefins
Source: Chem Sci. 2022 Oct 14;13(43):12696–702. doi: 10.1039/d2sc05011k (PMC9645374; doi:10.1039/d2sc05011k)
Supplement: SC-013-D2SC05011K-s051 [file SC-013-D2SC05011K-s051.xyz]

29
Energy = -2183.779467233
C     2.1173941    2.1572481   -0.5013397 
C     3.2336536    2.0088105    0.3867505 
C     2.4163679    1.4548149   -1.7170098 
H     1.1966618    2.6833019   -0.2867733 
C     4.2072600    1.2132836   -0.2918672 
H     3.3254826    2.4305398    1.3781344 
C     3.7084767    0.8913432   -1.6033162 
H     1.7461468    1.3451910   -2.5580972 
H     5.1624790    0.9041964    0.1125626 
H     4.2127057    0.2880177   -2.3457877 
Fe    2.4332255    0.1415096   -0.0309593 
C     1.0967744   -0.0349327    1.2397391 
O     0.8381138    0.0810543    2.4242674 
C     3.2008257   -1.3248856    0.4522164 
O     3.7972427   -2.2898378    0.7842119 
P     0.2536640   -0.5394895   -0.3394036 
C    -0.0616640   -2.4255139   -0.1579911 
C     0.2696724   -2.9689392    1.2364097 
C    -1.5652050   -2.6199628   -0.4290971 
C     0.7469688   -3.1760909   -1.2257478 
H     1.3312428   -2.8536954    1.4692510 
H    -0.3049481   -2.4483075    2.0091030 
H     0.0254303   -4.0412421    1.2868933 
H    -1.8411333   -2.2396896   -1.4198884 
H    -1.8244055   -3.6884888   -0.3868029 
H    -2.1701571   -2.0906913    0.3161005 
H     0.5094029   -4.2510263   -1.2014699 
H     0.5151467   -2.7967723   -2.2281779 
H     1.8202058   -3.0497466   -1.0589722 
