# Supplementary material for: Synthesis of phosphiranes via organoiron-catalyzed phosphinidene transfer to electron-deficient olefins
Source: Chem Sci. 2022 Oct 14;13(43):12696–702. doi: 10.1039/d2sc05011k (PMC9645374; doi:10.1039/d2sc05011k)
Supplement: SC-013-D2SC05011K-s052 [file SC-013-D2SC05011K-s052.xyz]

53
Energy = -2723.541203580
C     2.4739632    0.9692910   -0.0261307 
C     3.1243374    1.3430152    1.1860005 
C     3.0064884   -0.2906319   -0.4395192 
H     1.6973924    1.5285766   -0.5274397 
C     4.0602348    0.3229504    1.5310924 
H     2.9210055    2.2370106    1.7576499 
C     3.9832091   -0.6854810    0.5190925 
H     2.6955421   -0.8578126   -1.3041974 
H     4.6989367    0.3061879    2.4027161 
H     4.5526680   -1.6047938    0.4988863 
Fe    2.1074718   -0.4843233    1.4694288 
C     1.2609111    0.0406669    2.8988652 
O     0.7466125    0.3512071    3.8940424 
C     2.3400052   -2.0533338    2.2017443 
O     2.6171841   -3.0303741    2.7673204 
C     0.5125187    3.7887661    0.8198460 
C    -0.0239902    2.6416646    1.4152754 
C    -0.7747861    1.7345182    0.6712474 
C    -1.0665249    2.0206018   -0.6973391 
C    -0.4750684    3.1589789   -1.2950959 
C     0.3110210    4.0263814   -0.5467640 
C    -1.2415070    0.4091130    1.1955025 
C    -2.0205751    1.2136696   -1.3846646 
C    -2.9149884    0.3824571   -0.6518711 
C    -2.6159947    0.0893089    0.7120970 
C    -3.5835512   -0.5076384    1.5183089 
H    -3.3669122   -0.6855963    2.5687968 
C    -4.8126240   -0.9038403    0.9837548 
C    -5.0733815   -0.7145136   -0.3821236 
C    -4.1425434   -0.0740342   -1.1887197 
H    -1.1834074    0.3477452    2.2832175 
H     1.0956437    4.4857960    1.4149340 
H     0.1528590    2.4518537    2.4693677 
H    -0.6721210    3.3642751   -2.3446962 
H     0.7506494    4.9017424   -1.0167746 
H    -2.2124568    1.4026142   -2.4385109 
H    -5.5559436   -1.3737446    1.6211746 
H    -6.0168594   -1.0489887   -0.8046144 
H    -4.3632618    0.1168033   -2.2363369 
P     0.0517686   -0.8573512    0.3638812 
C    -0.6012253   -2.6188027    0.6727448 
C    -0.9326248   -2.9616869    2.1285825 
C    -1.8393488   -2.8449571   -0.2259104 
C     0.4837879   -3.5593048    0.1069281 
H    -0.0661701   -2.8348379    2.7830573 
H    -1.7398090   -2.3271486    2.5057433 
H    -1.2639138   -4.0067745    2.2068845 
H    -1.6420883   -2.5084654   -1.2492557 
H    -2.0553826   -3.9218472   -0.2551013 
H    -2.7280254   -2.3324962    0.1386714 
H     0.1063884   -4.5901102    0.1305804 
H     0.7048143   -3.3047356   -0.9363754 
H     1.4179288   -3.5310189    0.6666965 
