# Supplementary material for: Synthesis of phosphiranes via organoiron-catalyzed phosphinidene transfer to electron-deficient olefins
Source: Chem Sci. 2022 Oct 14;13(43):12696–702. doi: 10.1039/d2sc05011k (PMC9645374; doi:10.1039/d2sc05011k)
Supplement: SC-013-D2SC05011K-s053 [file SC-013-D2SC05011K-s053.xyz]

58
Energy = -2667.738221476
C     1.1745123    1.8556593   -0.4246976 
C     2.4624548    2.2410543    0.0819828 
C     1.3582943    0.6841136   -1.2179637 
H     0.2248230    2.3309036   -0.2245976 
C     3.4246721    1.3082796   -0.3831212 
H     2.6594116    3.0821762    0.7328219 
C     2.7374471    0.3370387   -1.1872261 
H     0.5776418    0.1474898   -1.7279528 
H     4.4813834    1.3128936   -0.1553358 
H     3.1913869   -0.5126257   -1.6780341 
Fe    1.9379307    0.3156556    0.7672411 
C     1.6865788    0.9048137    2.3975775 
O     1.6043385    1.3124118    3.4818677 
C     2.9493288   -0.9885638    1.3494206 
O     3.7179155   -1.7607619    1.7579762 
P    -0.0580094   -0.9388820    1.0185890 
C    -0.0169953   -2.5728962    0.0420874 
C     1.0879042   -3.4482425    0.6531402 
C    -1.3787266   -3.2410475    0.3330979 
C     0.1864070   -2.4594066   -1.4713009 
H     2.0771706   -3.1531711    0.2971869 
H     1.0821374   -3.3998884    1.7492625 
H     0.9238932   -4.4942333    0.3634038 
H    -2.2042378   -2.6596335   -0.0847870 
H    -1.3945930   -4.2439153   -0.1144781 
H    -1.5415360   -3.3440835    1.4119705 
H     0.0988043   -3.4525654   -1.9329933 
H    -0.5701800   -1.8114301   -1.9244412 
H     1.1801759   -2.0683393   -1.7083969 
N    -1.9518907    0.9908310    0.1580302 
O    -1.2694566   -0.3169932   -0.0003419 
C    -2.6512179    1.0999146    1.4898008 
C    -3.5342567    2.3686531    1.4414866 
C    -4.4788193    2.4321377    0.2500984 
C    -3.6404865    2.3397303   -1.0180981 
C    -2.8076258    1.0458617   -1.0826355 
H    -4.0791655    2.4117777    2.3917286 
H    -5.2136641    1.6193206    0.2900048 
H    -5.0445754    3.3709077    0.2671508 
H    -4.2643258    2.3726539   -1.9189106 
H    -2.9571963    3.1985273   -1.0611549 
H    -2.8697787    3.2424062    1.4102258 
C    -3.4675384   -0.1354470    1.9080581 
H    -2.8731549   -1.0436223    1.7791847 
H    -3.7258475   -0.0442824    2.9687816 
H    -4.3958532   -0.2404964    1.3439645 
C    -1.5905810    1.3799288    2.5663062 
H    -0.9047432    2.1589726    2.2230560 
H    -2.0920673    1.7296883    3.4762589 
H    -1.0192077    0.4834250    2.8169659 
C    -3.7258694   -0.1726363   -1.3118748 
H    -4.1270194   -0.1203989   -2.3300639 
H    -3.1567331   -1.0987692   -1.2135180 
H    -4.5709295   -0.2062395   -0.6228593 
C    -1.8721389    1.1595960   -2.2947613 
H    -2.4674626    1.3981650   -3.1827949 
H    -1.1378017    1.9554220   -2.1450894 
H    -1.3505831    0.2186097   -2.4819652 
