# Supplementary material for: Synthesis of phosphiranes via organoiron-catalyzed phosphinidene transfer to electron-deficient olefins
Source: Chem Sci. 2022 Oct 14;13(43):12696–702. doi: 10.1039/d2sc05011k (PMC9645374; doi:10.1039/d2sc05011k)
Supplement: SC-013-D2SC05011K-s054 [file SC-013-D2SC05011K-s054.xyz]

45
Energy = -2493.532094808
Fe    0.7784860   -0.3187608    1.6400904 
C     2.6015694    0.4385672    2.3728231 
H     2.7538670    0.7633810    3.3928759 
C     2.7963254   -0.8778439    1.8821875 
H     3.1219241   -1.7333009    2.4569425 
C     2.4530038   -0.8768379    0.4861025 
H     2.4932220   -1.7335466   -0.1720711 
C     2.0692992    0.4456901    0.1267781 
H     1.7338904    0.7662125   -0.8493736 
C     2.1403437    1.2629941    1.2877585 
H     1.8950213    2.3137270    1.3441842 
C     0.0849715   -1.9183879    1.7416164 
O    -0.3225177   -3.0033105    1.8157497 
C    -0.0543883    0.2841527    3.0538620 
O    -0.5055314    0.6591966    4.0572687 
P    -0.9132880    0.2894423    0.1231496 
C    -2.6594179    0.2932891    0.8826723 
C    -3.6607282    0.3054520   -0.2906924 
H    -3.4160506    1.0878749   -1.0177573 
H    -3.6916877   -0.6576362   -0.8093863 
H    -4.6672756    0.5045806    0.1002312 
H    -2.6229972    2.4728125    0.9610345 
C    -2.8064164    1.6289153    1.6350424 
H    -2.1161149    1.7095161    2.4774313 
H    -3.8278293    1.7188340    2.0281409 
C    -2.9949799   -0.8842715    1.8049514 
H    -2.8760709   -1.8437878    1.2910093 
H    -2.3653676   -0.8945802    2.6987286 
H    -4.0407470   -0.8110069    2.1342712 
C    -1.0388858   -1.2487724   -1.0300975 
H    -0.0848815   -1.7755729   -0.9632699 
H    -1.8199268   -1.9143343   -0.6486639 
C    -1.3229125   -0.7779316   -2.4016963 
H    -2.3528054   -0.5319853   -2.6482598 
C    -0.3469866   -0.4967803   -3.3914700 
C     1.0390569   -0.7755705   -3.2227743 
H     1.3807272   -1.2492146   -2.3082773 
C     1.9598783   -0.4738589   -4.2161109 
H     3.0116224   -0.6992617   -4.0590556 
C     1.5463074    0.1137257   -5.4192643 
H     2.2714185    0.3494576   -6.1925271 
C     0.1842939    0.3892405   -5.6154129 
H    -0.1475610    0.8413057   -6.5464595 
C    -0.7418340    0.0918015   -4.6281945 
H    -1.7951832    0.3125388   -4.7853151 
