# Supplementary material for: Synthesis of phosphiranes via organoiron-catalyzed phosphinidene transfer to electron-deficient olefins
Source: Chem Sci. 2022 Oct 14;13(43):12696–702. doi: 10.1039/d2sc05011k (PMC9645374; doi:10.1039/d2sc05011k)
Supplement: SC-013-D2SC05011K-s055 [file SC-013-D2SC05011K-s055.xyz]

45
Energy = -2493.618973931
Fe    2.0269318    0.4250328    1.0424601 
C     3.9603329   -0.2109984    1.6587486 
H     4.5081026    0.2368036    2.4764203 
C     3.0324749   -1.3017943    1.7621242 
H     2.7816700   -1.8319405    2.6698175 
C     2.5240817   -1.5818244    0.4606552 
H     1.8132368   -2.3529822    0.2091500 
C     3.1008023   -0.6491269   -0.4431241 
H     2.9143528   -0.5877427   -1.5060361 
C     3.9935122    0.1989966    0.3037311 
H     4.5771203    1.0138350   -0.1024945 
C     1.5163882    1.0598243    2.5798579 
O     1.3024038    1.5293465    3.6299453 
C     1.7310763    1.9352202    0.2210116 
O     1.5797176    2.9547950   -0.3208129 
P    -0.3058532   -0.0063821    0.3382690 
C    -1.2069470   -1.0625607    1.6665207 
C    -2.4748170   -1.6680137    1.0337312 
H    -3.0864284   -0.8971727    0.5544999 
H    -2.2336274   -2.4252732    0.2819953 
H    -3.0712198   -2.1518811    1.8221677 
H    -2.2550815    0.7069288    2.3884068 
C    -1.6575193   -0.1175541    2.7925447 
H    -0.8095862    0.3087260    3.3326144 
H    -2.2759782   -0.6694983    3.5159604 
C    -0.3607129   -2.1948385    2.2578760 
H    -0.0165331   -2.8864713    1.4803575 
H     0.5140918   -1.7949048    2.7773543 
H    -0.9546093   -2.7765329    2.9791507 
C    -0.2263343   -1.2574448   -1.0978338 
H     0.7375286   -1.1273702   -1.6036018 
H    -0.2533132   -2.2767591   -0.6947379 
C    -1.3797827   -0.9594495   -1.9780052 
H    -2.3109451   -1.4971779   -1.8190465 
C    -1.3555516    0.0683135   -2.9354844 
C    -0.2191040    0.9300729   -3.1313279 
H     0.6428409    0.8265671   -2.4775587 
C    -0.2086029    1.9215170   -4.1038810 
H     0.6745720    2.5527279   -4.1996158 
C    -1.3083005    2.1374328   -4.9502037 
H    -1.2918284    2.9166226   -5.7073255 
C    -2.4413994    1.3176096   -4.7730403 
H    -3.3157528    1.4645511   -5.4067186 
C    -2.4705415    0.3269135   -3.8057299 
H    -3.3639106   -0.2874092   -3.6934777 
