# Supplementary material for: Synthesis of phosphiranes via organoiron-catalyzed phosphinidene transfer to electron-deficient olefins
Source: Chem Sci. 2022 Oct 14;13(43):12696–702. doi: 10.1039/d2sc05011k (PMC9645374; doi:10.1039/d2sc05011k)
Supplement: SC-013-D2SC05011K-s056 [file SC-013-D2SC05011K-s056.xyz]

53
Energy = -2723.419387215
C     2.1940279    2.1756978   -0.5961312 
C     3.4601096    1.7813291   -0.0461506 
C     1.8470256    1.2309307   -1.6003516 
H     1.6067847    3.0328681   -0.2995851 
C     3.8758410    0.5950600   -0.7101436 
H     3.9989100    2.2903148    0.7405521 
C     2.8701398    0.2395669   -1.6677694 
H     0.9578469    1.2587036   -2.2109097 
H     4.7846974    0.0440760   -0.5113821 
H     2.8973737   -0.6064870   -2.3383992 
Fe    2.0473888    0.2621603    0.2748267 
C     1.6987963    0.8652777    1.8997981 
O     1.5622300    1.2500370    2.9770670 
C     2.7626991   -1.2138648    0.9297653 
O     3.3380073   -2.1082138    1.3779271 
C    -1.0416610    3.9258698    1.3687111 
C    -1.1056952    2.6309272    1.9020063 
C    -1.1621549    1.5546845    1.0264037 
C    -1.1596553    1.7636060   -0.3665606 
C    -1.1064470    3.0457151   -0.8971056 
C    -1.0435106    4.1317234   -0.0124831 
C    -1.2713589    0.0630402    1.3368017 
C    -1.2727645    0.4305397   -1.0907680 
C    -2.5954716   -0.1722327   -0.6467819 
C    -2.5880377   -0.4010344    0.7416237 
C    -3.6845654   -0.9699521    1.3756711 
H    -3.6768178   -1.1582619    2.4453052 
C    -4.8040262   -1.3016304    0.5995822 
C    -4.8181092   -1.0563603   -0.7757817 
C    -3.7087045   -0.4860602   -1.4139839 
H    -1.0738343   -0.2266094    2.3670799 
H    -0.9949645    4.7785107    2.0393498 
H    -1.1061387    2.4774843    2.9767056 
H    -1.1129997    3.2078919   -1.9713293 
H    -0.9981311    5.1425051   -0.4066686 
H    -1.0942740    0.4422981   -2.1643740 
H    -5.6705253   -1.7519723    1.0744156 
H    -5.6962205   -1.3166897   -1.3591025 
H    -3.7161996   -0.3133982   -2.4863341 
P    -0.0581264   -0.5531873    0.0116495 
C    -0.1846541   -2.4163714   -0.2709841 
C    -0.0278691   -3.0702920    1.1157872 
C    -1.4948351   -2.9142947   -0.9107958 
C     0.9564436   -2.8222091   -1.2257894 
H     0.8505582   -2.7167092    1.6613972 
H    -0.9135542   -2.8852595    1.7311171 
H     0.0772962   -4.1529743    0.9843058 
H    -1.6734062   -2.4528968   -1.8847608 
H    -1.3803292   -3.9938645   -1.0659234 
H    -2.3652568   -2.7519930   -0.2751602 
H     0.8984023   -3.9045376   -1.3843879 
H     0.8464489   -2.3346797   -2.2004334 
H     1.9481288   -2.5937027   -0.8353965 
