# Supplementary material for: Synthesis of phosphiranes via organoiron-catalyzed phosphinidene transfer to electron-deficient olefins
Source: Chem Sci. 2022 Oct 14;13(43):12696–702. doi: 10.1039/d2sc05011k (PMC9645374; doi:10.1039/d2sc05011k)
Supplement: SC-013-D2SC05011K-s057 [file SC-013-D2SC05011K-s057.xyz]

68
Energy = -4407.879614309
C    -3.1312833    4.0466663   -1.4116583 
C    -3.2277976    2.6184180   -1.5267347 
C    -3.2841613    4.3670173   -0.0325552 
H    -2.9902226    4.7491599   -2.2207444 
C    -3.4533313    2.0636040   -0.2197882 
H    -3.1368530    2.0551071   -2.4465957 
C    -3.4807667    3.1446908    0.7019596 
H    -3.2356978    5.3573041    0.4006194 
H    -3.6111389    1.0221223    0.0186736 
H    -3.6124214    3.0658993    1.7727977 
Fe   -1.6267638    3.1072126   -0.2947049 
C    -0.3289036    2.3954298   -1.1726828 
O     0.5613396    1.9130796   -1.7964867 
C    -0.5534496    3.8224043    0.8506434 
O     0.1514775    4.3596741    1.6359593 
C     4.5383467   -1.0797087    0.5603719 
C     4.3282401   -0.2717004    1.7094263 
C     3.6993600   -2.2406789    0.6758047 
H     5.2039265   -0.8541442   -0.2605788 
C     3.3587672   -0.9173765    2.5415856 
H     4.8040384    0.6780230    1.9098292 
C     2.9893753   -2.1382747    1.9019523 
H     3.6253501   -3.0454725   -0.0414133 
H     2.9971678   -0.5575184    3.4932856 
H     2.2947168   -2.8688278    2.2878543 
Fe    2.5251076   -0.4882415    0.6450670 
C     2.3214125    1.2683069    0.7604066 
O     2.3617481    2.4151447    0.8325289 
C     2.5151316   -0.4368542   -1.1294297 
O     2.7182914   -0.3884716   -2.2614616 
C     0.7152332   -2.6429942   -3.6265869 
C     0.0039706   -1.6632001   -2.9228181 
C    -0.1229898   -1.7980000   -1.5472894 
C     0.4332706   -2.9060081   -0.8762309 
C     1.1516552   -3.8691727   -1.5716230 
C     1.2901644   -3.7271826   -2.9593000 
C    -0.8917884   -0.9284512   -0.5660230 
C     0.0533080   -2.8714304    0.5986369 
C    -1.4611217   -2.9287855    0.6439204 
C    -2.0030841   -1.8338768   -0.0540816 
C    -3.3760622   -1.7249095   -0.2309656 
H    -3.8050110   -0.9073940   -0.8016542 
C    -4.2075131   -2.6924074    0.3497370 
C    -3.6686673   -3.7514008    1.0842854 
C    -2.2804758   -3.8845608    1.2286205 
H    -1.1796933    0.0707907   -0.8861629 
H     0.8255639   -2.5545240   -4.7034346 
H    -0.4201860   -0.8071505   -3.4386564 
H     1.5843376   -4.7239725   -1.0588829 
H     1.8427146   -4.4745915   -3.5209242 
H     0.5736572   -3.5829940    1.2352559 
H    -5.2843835   -2.6140685    0.2320970 
H    -4.3288216   -4.4861172    1.5355834 
H    -1.8559361   -4.7195077    1.7796136 
P     0.3390723   -1.0156933    0.9021278 
C    -0.4398304   -0.4894619    2.5521200 
C     0.1592146    0.8673743    2.9600006 
C    -1.9667723   -0.3012542    2.4942940 
C    -0.0858594   -1.5673586    3.5935559 
H    -0.0869547    1.6381933    2.2226879 
H     1.2426311    0.8222361    3.0888798 
H    -0.2848532    1.1578141    3.9193504 
H    -2.5025980   -1.2392425    2.3509239 
H    -2.2777676    0.1266361    3.4552850 
H    -2.2369734    0.4083046    1.7068134 
H    -0.4937486   -1.2575719    4.5623850 
H    -0.5251623   -2.5358269    3.3363062 
H     0.9936937   -1.6886319    3.7171246 
