# Supplementary material for: Synthesis of phosphiranes via organoiron-catalyzed phosphinidene transfer to electron-deficient olefins
Source: Chem Sci. 2022 Oct 14;13(43):12696–702. doi: 10.1039/d2sc05011k (PMC9645374; doi:10.1039/d2sc05011k)
Supplement: SC-013-D2SC05011K-s058 [file SC-013-D2SC05011K-s058.xyz]

28
Energy = -1916.922887669
Fe   -0.5806331   -0.4218805    0.1344371 
C     0.6780078   -0.1198919    1.8276140 
C    -1.7847949   -0.1954434   -1.1241424 
C    -1.1617831    1.2044256    1.3885370 
C    -0.9194818   -2.1351244    0.3244572 
C    -0.0784724    1.6123205    0.5221312 
C     1.0610755    0.8278022    0.8418233 
C    -0.6968115    0.1402492    2.1910305 
H     1.3143108   -0.8737310    2.2710373 
H    -2.1556001    1.6302353    1.3993058 
H    -0.1205937    2.4113346   -0.2054574 
H     2.0254974    0.8840690    0.3567894 
H    -1.2672707   -0.4026691    2.9318453 
O    -2.6332886   -0.0210177   -1.9055352 
O    -1.1894790   -3.2549626    0.5073144 
O     1.1258888   -0.9942230   -1.6520695 
C     2.3589712   -1.6719477   -1.2728760 
C     1.4177157    0.0296550   -2.6411416 
C     3.4909895   -0.8859562   -1.9336398 
C     2.8016403   -0.3138446   -3.1825510 
H     2.3049461   -2.7019522   -1.6453554 
H     2.4135266   -1.6903642   -0.1810129 
H     1.4089381    1.0120886   -2.1506207 
H     0.6222537   -0.0012897   -3.3899918 
H     3.8262860   -0.0719899   -1.2810507 
H     4.3525530   -1.5171430   -2.1661227 
H     3.3153512    0.5581233   -3.5962019 
H     2.7273541   -1.0792987   -3.9624909 
