# Supplementary material for: Synthesis of phosphiranes via organoiron-catalyzed phosphinidene transfer to electron-deficient olefins
Source: Chem Sci. 2022 Oct 14;13(43):12696–702. doi: 10.1039/d2sc05011k (PMC9645374; doi:10.1039/d2sc05011k)
Supplement: SC-013-D2SC05011K-s059 [file SC-013-D2SC05011K-s059.xyz]

28
Energy = -1916.775180316
Fe   -0.2786386   -0.3886532   -0.0082944 
C     0.6911924   -0.0724807    1.8385671 
C    -1.5770011   -0.1988637   -1.2157864 
C    -1.2257241    1.0405596    1.1673009 
C    -0.6057057   -2.1223292    0.2558334 
C    -0.1020844    1.6470744    0.5048982 
C     1.0653508    0.9615199    0.9402110 
C    -0.7400075   -0.0180594    1.9838716 
H     1.3573836   -0.7630027    2.3358769 
H    -2.2620836    1.3275050    1.0560584 
H    -0.1389821    2.4823060   -0.1796919 
H     2.0697994    1.1451286    0.5821467 
H    -1.3440726   -0.6699201    2.5994342 
O    -2.4558036   -0.0555832   -1.9432219 
O    -0.8563374   -3.2217618    0.4800077 
O     1.1166274   -0.7383898   -1.3888085 
C     2.2903642   -1.5995960   -1.1114571 
C     1.4354402    0.2367537   -2.4453707 
C     3.3886319   -1.0574719   -2.0169388 
C     2.6072637   -0.4000089   -3.1687425 
H     1.9849093   -2.6180432   -1.3629642 
H     2.5144959   -1.5276384   -0.0464481 
H     1.6997580    1.1891730   -1.9748678 
H     0.5309166    0.3519596   -3.0435525 
H     3.9859466   -0.3088861   -1.4876423 
H     4.0528900   -1.8535743   -2.3588733 
H     3.2001861    0.3424931   -3.7068381 
H     2.2523815   -1.1526371   -3.8786449 
