# Supplementary material for: Synthesis of phosphiranes via organoiron-catalyzed phosphinidene transfer to electron-deficient olefins
Source: Chem Sci. 2022 Oct 14;13(43):12696–702. doi: 10.1039/d2sc05011k (PMC9645374; doi:10.1039/d2sc05011k)
Supplement: SC-013-D2SC05011K-s060 [file SC-013-D2SC05011K-s060.xyz]

38
Energy = -1039.188170159
C    -5.1036378   -1.2345930   -0.5894752 
C    -4.1259439   -1.2066327    0.4152919 
C    -3.6721211    0.0255703    0.8697232 
C    -4.1863250    1.2236524    0.3326420 
C    -5.1562361    1.1959830   -0.6620933 
C    -5.6126143   -0.0476152   -1.1217468 
C    -2.6344989    0.3433148    1.9397951 
C    -3.5179764    2.4169009    1.0057954 
C    -2.0342824    2.3038962    0.7034844 
C    -1.5218612    1.1136183    1.2546106 
C    -0.1769469    0.7956269    1.1280191 
H     0.2225611   -0.1198395    1.5568919 
C     0.6682533    1.6929420    0.4535290 
C     0.1580863    2.8661932   -0.1019387 
C    -1.2077476    3.1749588    0.0094140 
H    -2.3291275   -0.5015548    2.5556657 
H    -5.4703585   -2.1895723   -0.9556996 
H    -3.7358909   -2.1319960    0.8311519 
H    -5.5580231    2.1178367   -1.0745888 
H    -6.3717569   -0.0877220   -1.8980804 
H    -3.9786251    3.3836911    0.8061506 
H     1.7282376    1.4705127    0.3662259 
H     0.8234402    3.5518222   -0.6195375 
H    -1.5993650    4.0951835   -0.4165616 
P    -3.6722917    1.7124152    2.7852211 
C    -2.5625428    2.6691346    3.9832337 
C    -2.0163851    1.6052303    4.9554839 
C    -1.4078389    3.5143784    3.4298261 
C    -3.5385122    3.5987233    4.7371821 
H    -2.8151891    0.9557578    5.3347044 
H    -1.2622693    0.9775362    4.4691133 
H    -1.5478303    2.0995187    5.8160317 
H    -1.7638568    4.2635054    2.7164927 
H    -0.9350621    4.0453274    4.2676767 
H    -0.6454178    2.9080458    2.9367087 
H    -2.9963335    4.1351260    5.5265786 
H    -3.9783579    4.3439909    4.0639252 
H    -4.3542109    3.0332337    5.2002533 
