# Supplementary material for: Synthesis of phosphiranes via organoiron-catalyzed phosphinidene transfer to electron-deficient olefins
Source: Chem Sci. 2022 Oct 14;13(43):12696–702. doi: 10.1039/d2sc05011k (PMC9645374; doi:10.1039/d2sc05011k)
Supplement: SC-013-D2SC05011K-s061 [file SC-013-D2SC05011K-s061.xyz]

38
Energy = -1039.251275987
C    -5.5239127   -1.1925934   -0.1200757 
C    -4.4570174   -0.9540142    0.7579214 
C    -3.7544236    0.2462727    0.7172938 
C    -4.0887102    1.2546674   -0.2393033 
C    -5.1907791    1.0074727   -1.0961611 
C    -5.8921304   -0.1931358   -1.0333451 
C    -2.7249017    0.6658837    1.7292085 
C    -3.2732228    2.4267052   -0.2975447 
C    -1.9104915    2.3612185    0.1374341 
C    -1.5605082    1.3503844    1.0828379 
C    -0.2302369    1.1294456    1.4169367 
H     0.0181479    0.3347761    2.1188354 
C     0.7879052    1.9552051    0.9099102 
C     0.4470997    3.0006682    0.0445913 
C    -0.8776348    3.1926113   -0.3507576 
H    -2.4086542   -0.1728281    2.3604781 
H    -6.0730211   -2.1295598   -0.0764429 
H    -4.1855939   -1.7018251    1.5019394 
H    -5.4743525    1.7653946   -1.8249036 
H    -6.7293026   -0.3606074   -1.7083619 
H    -3.5623873    3.2257700   -0.9797874 
H     1.8213839    1.7976610    1.2072926 
H     1.2224474    3.6606118   -0.3397291 
H    -1.1230880    3.9819769   -1.0597621 
P    -3.7794833    1.8718071    2.8173768 
C    -2.5786041    2.5178781    4.1419916 
C    -1.7338851    1.3935065    4.7601999 
C    -1.6604630    3.6181132    3.5745457 
C    -3.4709304    3.1353807    5.2353954 
H    -2.3718927    0.5917449    5.1502962 
H    -1.0493428    0.9622657    4.0245649 
H    -1.1291024    1.7858932    5.5922154 
H    -2.2557118    4.4328722    3.1477410 
H    -1.0328264    4.0350035    4.3784325 
H    -1.0043246    3.2329820    2.7903823 
H    -2.8490366    3.5945825    6.0182045 
H    -4.1216160    3.9149799    4.8200858 
H    -4.1082544    2.3749301    5.7011635 
