# Supplementary material for: Synthesis of phosphiranes via organoiron-catalyzed phosphinidene transfer to electron-deficient olefins
Source: Chem Sci. 2022 Oct 14;13(43):12696–702. doi: 10.1039/d2sc05011k (PMC9645374; doi:10.1039/d2sc05011k)
Supplement: SC-013-D2SC05011K-s062 [file SC-013-D2SC05011K-s062.cif]

# Electronic Supplementary Material (ESI) for Chemical Science.
# This journal is © The Royal Society of Chemistry 2022

####################################################################### 
# 
# This file contains crystal structure data downloaded from the 
# Cambridge Structural Database (CSD) hosted by the Cambridge 
# Crystallographic Data Centre (CCDC).
# 
# Full information about CCDC data access policies and citation 
# guidelines are available at http://www.ccdc.cam.ac.uk/access/V1 
# 
# Audit and citation data items may have been added by the CCDC. 
# Please retain this information to preserve the provenance of 
# this file and to allow appropriate attribution of the data. 
# 
#######################################################################

data_mo_P8_20110_0m_a
_database_code_depnum_ccdc_archive 'CCDC 2190120'
loop_
_audit_author_name
_audit_author_address
'Tiansi Xin'
;MIT
United States of America
;
_audit_update_record             
;
2022-07-13 deposited with the CCDC.	2022-10-14 downloaded from the CCDC.
;

_audit_creation_method           SHELXL-2018/3
_shelx_SHELXL_version_number     2018/3
_chemical_name_systematic        ?
_chemical_name_common            ?
_chemical_melting_point          ?
_chemical_formula_moiety         ?
_chemical_formula_sum            'C11 H14 Cl Fe O2 P'
_chemical_formula_weight         300.49

loop_
_atom_type_symbol
_atom_type_description
_atom_type_scat_dispersion_real
_atom_type_scat_dispersion_imag
_atom_type_scat_source
C C 0.0033 0.0016 'International Tables Vol C Tables 4.2.6.8 and 6.1.1.4'
H H 0.0000 0.0000 'International Tables Vol C Tables 4.2.6.8 and 6.1.1.4'
O O 0.0106 0.0060 'International Tables Vol C Tables 4.2.6.8 and 6.1.1.4'
P P 0.1023 0.0942 'International Tables Vol C Tables 4.2.6.8 and 6.1.1.4'
Cl Cl 0.1484 0.1585 'International Tables Vol C Tables 4.2.6.8 and 6.1.1.4'
Fe Fe 0.3463 0.8444 'International Tables Vol C Tables 4.2.6.8 and 6.1.1.4'

_space_group_crystal_system      orthorhombic
_space_group_IT_number           61
_space_group_name_H-M_alt        'P b c a'
_space_group_name_Hall           '-P 2ac 2ab'

_shelx_space_group_comment       
;
The symmetry employed for this shelxl refinement is uniquely defined
by the following loop, which should always be used as a source of
symmetry information in preference to the above space-group names.
They are only intended as comments.
;

loop_
_space_group_symop_operation_xyz
'x, y, z'
'-x+1/2, -y, z+1/2'
'-x, y+1/2, -z+1/2'
'x+1/2, -y+1/2, -z'
'-x, -y, -z'
'x-1/2, y, -z-1/2'
'x, -y-1/2, z-1/2'
'-x-1/2, y-1/2, z'

_cell_length_a                   12.2903(3)
_cell_length_b                   13.3012(3)
_cell_length_c                   15.6001(3)
_cell_angle_alpha                90
_cell_angle_beta                 90
_cell_angle_gamma                90
_cell_volume                     2550.24(10)
_cell_formula_units_Z            8
_cell_measurement_temperature    100(2)
_cell_measurement_reflns_used    9773
_cell_measurement_theta_min      3.06
_cell_measurement_theta_max      32.60

_exptl_crystal_description       block
_exptl_crystal_colour            orange
_exptl_crystal_density_meas      'not measured'
_exptl_crystal_density_method    .
_exptl_crystal_density_diffrn    1.565
_exptl_crystal_F_000             1232
_exptl_transmission_factor_min   ?
_exptl_transmission_factor_max   ?
_exptl_crystal_size_max          0.250
_exptl_crystal_size_mid          0.180
_exptl_crystal_size_min          0.150
_exptl_absorpt_coefficient_mu    1.499
_shelx_estimated_absorpt_T_min   0.706
_shelx_estimated_absorpt_T_max   0.806
_exptl_absorpt_correction_type   multi-scan
_exptl_absorpt_correction_T_min  0.4903
_exptl_absorpt_correction_T_max  0.5655
_exptl_absorpt_process_details   '(SADABS; Sheldrick, 2000)'
_exptl_absorpt_special_details   ?
_diffrn_ambient_temperature      100(2)
_diffrn_radiation_wavelength     0.71073
_diffrn_radiation_type           MoK\a
_diffrn_source                   
'I\mS micro-focus sealed tube, multilayer optics'
_diffrn_measurement_device_type  'Bruker Photon3 CPAD'
_diffrn_measurement_method       '\f and \w scans'
_diffrn_detector_area_resol_mean 7.4
_diffrn_reflns_number            103880
_diffrn_reflns_av_unetI/netI     0.0125
_diffrn_reflns_av_R_equivalents  0.0372
_diffrn_reflns_limit_h_min       -18
_diffrn_reflns_limit_h_max       18
_diffrn_reflns_limit_k_min       -20
_diffrn_reflns_limit_k_max       20
_diffrn_reflns_limit_l_min       -23
_diffrn_reflns_limit_l_max       23
_diffrn_reflns_theta_min         2.607
_diffrn_reflns_theta_max         32.629
_diffrn_reflns_theta_full        25.242
_diffrn_measured_fraction_theta_max 1.000
_diffrn_measured_fraction_theta_full 1.000
_diffrn_reflns_Laue_measured_fraction_max 1.000
_diffrn_reflns_Laue_measured_fraction_full 1.000
_diffrn_reflns_point_group_measured_fraction_max 1.000
_diffrn_reflns_point_group_measured_fraction_full 1.000
_reflns_number_total             4667
_reflns_number_gt                4162
_reflns_threshold_expression     'I > 2\s(I)'
_reflns_Friedel_coverage         0.000
_reflns_Friedel_fraction_max     .
_reflns_Friedel_fraction_full    .

_reflns_special_details          
;
 Reflections were merged by SHELXL according to the crystal
 class for the calculation of statistics and refinement.
 
 _reflns_Friedel_fraction is defined as the number of unique
 Friedel pairs measured divided by the number that would be
 possible theoretically, ignoring centric projections and
 systematic absences.
;

_computing_data_collection       'APEX3 v2017.3.0 (Bruker-AXS, 2017)'
_computing_cell_refinement       'SAINT 8.38A (Bruker-AXS, 2017)'
_computing_data_reduction        'SAINT 8.38A (Bruker-AXS, 2017)'
_computing_structure_solution    'SHELXT 2014/5 (Sheldrick, 2014)'
_computing_structure_refinement  'SHELXL-2018/3 (Sheldrick, 2018)'
_computing_molecular_graphics    ?
_computing_publication_material  ?
_refine_special_details          ?
_refine_ls_structure_factor_coef Fsqd
_refine_ls_matrix_type           full
_refine_ls_weighting_scheme      calc
_refine_ls_weighting_details     
'w=1/[\s^2^(Fo^2^)+(0.0214P)^2^+1.1107P] where P=(Fo^2^+2Fc^2^)/3'
_atom_sites_solution_primary     ?
_atom_sites_solution_secondary   ?
_atom_sites_solution_hydrogens   geom
_refine_ls_hydrogen_treatment    constr
_refine_ls_extinction_method     none
_refine_ls_extinction_coef       .
_refine_ls_number_reflns         4667
_refine_ls_number_parameters     148
_refine_ls_number_restraints     0
_refine_ls_R_factor_all          0.0257
_refine_ls_R_factor_gt           0.0205
_refine_ls_wR_factor_ref         0.0513
_refine_ls_wR_factor_gt          0.0487
_refine_ls_goodness_of_fit_ref   1.045
_refine_ls_restrained_S_all      1.045
_refine_ls_shift/su_max          0.002
_refine_ls_shift/su_mean         0.000

loop_
_atom_site_label
_atom_site_type_symbol
_atom_site_fract_x
_atom_site_fract_y
_atom_site_fract_z
_atom_site_U_iso_or_equiv
_atom_site_adp_type
_atom_site_occupancy
_atom_site_site_symmetry_order
_atom_site_calc_flag
_atom_site_refinement_flags_posn
_atom_site_refinement_flags_adp
_atom_site_refinement_flags_occupancy
_atom_site_disorder_assembly
_atom_site_disorder_group
O1 O 0.91127(6) 0.52237(6) 0.55953(5) 0.02379(15) Uani 1 1 d . . . . .
C1 C 0.74903(8) 0.22091(7) 0.55012(7) 0.01963(18) Uani 1 1 d . . . . .
H1 H 0.795718 0.162635 0.533160 0.024 Uiso 1 1 calc R U . . .
Fe1 Fe 0.75982(2) 0.36841(2) 0.50044(2) 0.01288(4) Uani 1 1 d . . . . .
Cl1 Cl 0.80268(2) 0.55957(2) 0.35222(2) 0.01830(5) Uani 1 1 d . . . . .
P1 P 0.67334(2) 0.48922(2) 0.42068(2) 0.01274(5) Uani 1 1 d . . . . .
O2 O 0.89488(7) 0.30285(6) 0.35733(5) 0.02715(17) Uani 1 1 d . . . . .
C2 C 0.77040(8) 0.28879(7) 0.61754(6) 0.01847(17) Uani 1 1 d . . . . .
H2 H 0.834752 0.287048 0.656747 0.022 Uiso 1 1 calc R U . . .
C3 C 0.68232(8) 0.35950(7) 0.62108(6) 0.01717(16) Uani 1 1 d . . . . .
H3 H 0.674432 0.415651 0.663246 0.021 Uiso 1 1 calc R U . . .
C4 C 0.60674(8) 0.33374(7) 0.55603(6) 0.01687(16) Uani 1 1 d . . . . .
H4 H 0.536444 0.368868 0.543987 0.020 Uiso 1 1 calc R U . . .
C5 C 0.64830(8) 0.24900(7) 0.51102(6) 0.01834(17) Uani 1 1 d . . . . .
H5 H 0.611891 0.213514 0.462330 0.022 Uiso 1 1 calc R U . . .
C6 C 0.85250(8) 0.46295(7) 0.53420(6) 0.01709(16) Uani 1 1 d . . . . .
C7 C 0.84027(8) 0.32981(7) 0.41207(6) 0.01867(17) Uani 1 1 d . . . . .
C8 C 0.59596(7) 0.43883(7) 0.32521(6) 0.01528(15) Uani 1 1 d . . . . .
C9 C 0.49005(8) 0.39398(8) 0.36110(6) 0.01981(18) Uani 1 1 d . . . . .
H9A H 0.439745 0.380055 0.313831 0.030 Uiso 1 1 calc R U . . .
H9B H 0.456529 0.441960 0.400795 0.030 Uiso 1 1 calc R U . . .
H9C H 0.506363 0.331333 0.391569 0.030 Uiso 1 1 calc R U . . .
C10 C 0.65436(9) 0.36119(8) 0.26977(6) 0.02176(19) Uani 1 1 d . . . . .
H10A H 0.608981 0.344526 0.220110 0.033 Uiso 1 1 calc R U . . .
H10B H 0.667709 0.300300 0.303543 0.033 Uiso 1 1 calc R U . . .
H10C H 0.723887 0.388890 0.250072 0.033 Uiso 1 1 calc R U . . .
C11 C 0.56618(8) 0.53092(8) 0.26962(6) 0.01994(18) Uani 1 1 d . . . . .
H11A H 0.631686 0.556235 0.241020 0.030 Uiso 1 1 calc R U . . .
H11B H 0.535596 0.583783 0.306143 0.030 Uiso 1 1 calc R U . . .
H11C H 0.512383 0.511174 0.226416 0.030 Uiso 1 1 calc R U . . .

loop_
_atom_site_aniso_label
_atom_site_aniso_U_11
_atom_site_aniso_U_22
_atom_site_aniso_U_33
_atom_site_aniso_U_23
_atom_site_aniso_U_13
_atom_site_aniso_U_12
O1 0.0236(3) 0.0261(4) 0.0217(3) 0.0008(3) -0.0036(3) -0.0051(3)
C1 0.0247(4) 0.0137(4) 0.0205(4) 0.0019(3) 0.0017(4) 0.0019(3)
Fe1 0.01435(6) 0.01290(6) 0.01139(6) -0.00004(4) 0.00151(4) 0.00116(4)
Cl1 0.01828(10) 0.02091(10) 0.01573(9) 0.00294(8) 0.00159(7) -0.00444(8)
P1 0.01379(10) 0.01350(9) 0.01093(9) -0.00070(7) 0.00123(7) 0.00055(7)
O2 0.0256(4) 0.0330(4) 0.0229(4) -0.0020(3) 0.0069(3) 0.0085(3)
C2 0.0232(4) 0.0171(4) 0.0152(4) 0.0035(3) 0.0004(3) 0.0025(3)
C3 0.0215(4) 0.0171(4) 0.0129(4) 0.0008(3) 0.0038(3) 0.0008(3)
C4 0.0172(4) 0.0170(4) 0.0164(4) 0.0014(3) 0.0039(3) -0.0004(3)
C5 0.0219(4) 0.0143(4) 0.0188(4) 0.0001(3) 0.0020(3) -0.0022(3)
C6 0.0176(4) 0.0197(4) 0.0139(4) 0.0024(3) 0.0005(3) 0.0021(3)
C7 0.0186(4) 0.0194(4) 0.0179(4) 0.0007(3) 0.0009(3) 0.0037(3)
C8 0.0139(4) 0.0195(4) 0.0125(4) -0.0031(3) 0.0000(3) 0.0005(3)
C9 0.0165(4) 0.0240(4) 0.0190(4) -0.0011(3) -0.0007(3) -0.0036(3)
C10 0.0219(4) 0.0262(5) 0.0172(4) -0.0081(4) -0.0008(3) 0.0031(4)
C11 0.0180(4) 0.0268(5) 0.0150(4) 0.0023(3) -0.0010(3) 0.0031(3)

_geom_special_details            
;
 All esds (except the esd in the dihedral angle between two l.s. planes)
 are estimated using the full covariance matrix.  The cell esds are taken
 into account individually in the estimation of esds in distances, angles
 and torsion angles; correlations between esds in cell parameters are only
 used when they are defined by crystal symmetry.  An approximate (isotropic)
 treatment of cell esds is used for estimating esds involving l.s. planes.
;

loop_
_geom_bond_atom_site_label_1
_geom_bond_atom_site_label_2
_geom_bond_distance
_geom_bond_site_symmetry_2
_geom_bond_publ_flag
O1 C6 1.1412(12) . ?
C1 C2 1.4109(14) . ?
C1 C5 1.4298(14) . ?
C1 Fe1 2.1136(10) . ?
C1 H1 1.0000 . ?
Fe1 C7 1.7725(10) . ?
Fe1 C6 1.7766(10) . ?
Fe1 C5 2.1044(10) . ?
Fe1 C3 2.1125(9) . ?
Fe1 C2 2.1155(9) . ?
Fe1 C4 2.1224(9) . ?
Fe1 P1 2.2935(3) . ?
Cl1 P1 2.1315(3) . ?
P1 C8 1.8899(9) . ?
O2 C7 1.1439(12) . ?
C2 C3 1.4351(13) . ?
C2 H2 1.0000 . ?
C3 C4 1.4177(14) . ?
C3 H3 1.0000 . ?
C4 C5 1.4228(13) . ?
C4 H4 1.0000 . ?
C5 H5 1.0000 . ?
C8 C10 1.5263(13) . ?
C8 C9 1.5375(13) . ?
C8 C11 1.5448(13) . ?
C9 H9A 0.9800 . ?
C9 H9B 0.9800 . ?
C9 H9C 0.9800 . ?
C10 H10A 0.9800 . ?
C10 H10B 0.9800 . ?
C10 H10C 0.9800 . ?
C11 H11A 0.9800 . ?
C11 H11B 0.9800 . ?
C11 H11C 0.9800 . ?

loop_
_geom_angle_atom_site_label_1
_geom_angle_atom_site_label_2
_geom_angle_atom_site_label_3
_geom_angle
_geom_angle_site_symmetry_1
_geom_angle_site_symmetry_3
_geom_angle_publ_flag
C2 C1 C5 108.18(9) . . ?
C2 C1 Fe1 70.59(5) . . ?
C5 C1 Fe1 69.84(5) . . ?
C2 C1 H1 125.9 . . ?
C5 C1 H1 125.9 . . ?
Fe1 C1 H1 125.9 . . ?
C7 Fe1 C6 94.47(4) . . ?
C7 Fe1 C5 101.87(4) . . ?
C6 Fe1 C5 158.22(4) . . ?
C7 Fe1 C3 158.15(4) . . ?
C6 Fe1 C3 93.71(4) . . ?
C5 Fe1 C3 66.05(4) . . ?
C7 Fe1 C1 92.94(4) . . ?
C6 Fe1 C1 126.06(4) . . ?
C5 Fe1 C1 39.63(4) . . ?
C3 Fe1 C1 65.99(4) . . ?
C7 Fe1 C2 119.49(4) . . ?
C6 Fe1 C2 93.38(4) . . ?
C5 Fe1 C2 66.08(4) . . ?
C3 Fe1 C2 39.68(4) . . ?
C1 Fe1 C2 38.98(4) . . ?
C7 Fe1 C4 138.53(4) . . ?
C6 Fe1 C4 126.95(4) . . ?
C5 Fe1 C4 39.34(4) . . ?
C3 Fe1 C4 39.12(4) . . ?
C1 Fe1 C4 65.98(4) . . ?
C2 Fe1 C4 65.98(4) . . ?
C7 Fe1 P1 92.26(3) . . ?
C6 Fe1 P1 87.83(3) . . ?
C5 Fe1 P1 105.63(3) . . ?
C3 Fe1 P1 108.28(3) . . ?
C1 Fe1 P1 145.10(3) . . ?
C2 Fe1 P1 147.96(3) . . ?
C4 Fe1 P1 87.88(3) . . ?
C8 P1 Cl1 97.83(3) . . ?
C8 P1 Fe1 114.35(3) . . ?
Cl1 P1 Fe1 103.520(12) . . ?
C1 C2 C3 107.91(9) . . ?
C1 C2 Fe1 70.44(6) . . ?
C3 C2 Fe1 70.04(5) . . ?
C1 C2 H2 126.0 . . ?
C3 C2 H2 126.0 . . ?
Fe1 C2 H2 126.0 . . ?
C4 C3 C2 107.96(8) . . ?
C4 C3 Fe1 70.82(5) . . ?
C2 C3 Fe1 70.27(5) . . ?
C4 C3 H3 126.0 . . ?
C2 C3 H3 126.0 . . ?
Fe1 C3 H3 126.0 . . ?
C3 C4 C5 108.03(8) . . ?
C3 C4 Fe1 70.07(5) . . ?
C5 C4 Fe1 69.65(5) . . ?
C3 C4 H4 126.0 . . ?
C5 C4 H4 126.0 . . ?
Fe1 C4 H4 126.0 . . ?
C4 C5 C1 107.90(9) . . ?
C4 C5 Fe1 71.01(5) . . ?
C1 C5 Fe1 70.53(6) . . ?
C4 C5 H5 126.0 . . ?
C1 C5 H5 126.0 . . ?
Fe1 C5 H5 126.0 . . ?
O1 C6 Fe1 176.98(9) . . ?
O2 C7 Fe1 177.20(9) . . ?
C10 C8 C9 110.00(8) . . ?
C10 C8 C11 109.26(8) . . ?
C9 C8 C11 108.15(8) . . ?
C10 C8 P1 116.73(7) . . ?
C9 C8 P1 106.06(6) . . ?
C11 C8 P1 106.29(6) . . ?
C8 C9 H9A 109.5 . . ?
C8 C9 H9B 109.5 . . ?
H9A C9 H9B 109.5 . . ?
C8 C9 H9C 109.5 . . ?
H9A C9 H9C 109.5 . . ?
H9B C9 H9C 109.5 . . ?
C8 C10 H10A 109.5 . . ?
C8 C10 H10B 109.5 . . ?
H10A C10 H10B 109.5 . . ?
C8 C10 H10C 109.5 . . ?
H10A C10 H10C 109.5 . . ?
H10B C10 H10C 109.5 . . ?
C8 C11 H11A 109.5 . . ?
C8 C11 H11B 109.5 . . ?
H11A C11 H11B 109.5 . . ?
C8 C11 H11C 109.5 . . ?
H11A C11 H11C 109.5 . . ?
H11B C11 H11C 109.5 . . ?

_refine_diff_density_max         0.418
_refine_diff_density_min         -0.455
_refine_diff_density_rms         0.054

_shelx_res_file                  
;
TITL mo_P8_20110_0m_a.res in Pbca
    mo_P8_20110_0m_a.res
    created by SHELXL-2018/3 at 12:55:13 on 20-Nov-2020
REM Old TITL mo_P8_20110_0m in Pbca
REM SHELXT solution in Pbca
REM R1 0.079,  Rweak 0.001,  Alpha 0.020,  Orientation as input
REM Formula found by SHELXT:  C11 O2 P Cl Fe
CELL  0.71073  12.2903  13.3012  15.6001   90.000   90.000   90.000
ZERR    8.000   0.0003   0.0003   0.0003    0.000    0.000    0.000
LATT  1
SYMM 1/2-X, -Y, 1/2+Z
SYMM -X, 1/2+Y, 1/2-Z
SYMM 1/2+X, 1/2-Y, -Z
SFAC C H O P CL FE
UNIT 88 112 16 8 8 8
TEMP -173.150
SIZE 0.15 0.18 0.25
L.S. 10
BOND $H
LIST 6
FMAP 2
acta
PLAN 20
WGHT    0.021400    1.110700
FVAR       0.26080
O1    3    0.911267    0.522368    0.559533    11.00000    0.02357    0.02612 =
         0.02169    0.00079   -0.00358   -0.00509
C1    1    0.749034    0.220909    0.550120    11.00000    0.02470    0.01369 =
         0.02050    0.00190    0.00170    0.00187
AFIX  13
H1    2    0.795718    0.162635    0.533160    11.00000   -1.20000
AFIX   0
FE1   6    0.759824    0.368410    0.500445    11.00000    0.01435    0.01290 =
         0.01139   -0.00004    0.00151    0.00116
CL1   5    0.802685    0.559570    0.352223    11.00000    0.01828    0.02091 =
         0.01573    0.00294    0.00159   -0.00444
P1    4    0.673340    0.489215    0.420676    11.00000    0.01379    0.01350 =
         0.01093   -0.00070    0.00123    0.00055
O2    3    0.894885    0.302849    0.357329    11.00000    0.02560    0.03297 =
         0.02287   -0.00199    0.00693    0.00851
C2    1    0.770404    0.288792    0.617545    11.00000    0.02315    0.01709 =
         0.01517    0.00354    0.00036    0.00252
AFIX  13
H2    2    0.834752    0.287048    0.656747    11.00000   -1.20000
AFIX   0
C3    1    0.682320    0.359501    0.621076    11.00000    0.02148    0.01711 =
         0.01291    0.00076    0.00376    0.00081
AFIX  13
H3    2    0.674432    0.415651    0.663246    11.00000   -1.20000
AFIX   0
C4    1    0.606739    0.333740    0.556029    11.00000    0.01722    0.01698 =
         0.01640    0.00143    0.00386   -0.00042
AFIX  13
H4    2    0.536444    0.368868    0.543987    11.00000   -1.20000
AFIX   0
C5    1    0.648299    0.249000    0.511021    11.00000    0.02185    0.01434 =
         0.01883    0.00009    0.00205   -0.00220
AFIX  13
H5    2    0.611891    0.213514    0.462330    11.00000   -1.20000
AFIX   0
C6    1    0.852504    0.462951    0.534204    11.00000    0.01761    0.01973 =
         0.01391    0.00236    0.00050    0.00205
C7    1    0.840274    0.329814    0.412071    11.00000    0.01864    0.01944 =
         0.01794    0.00070    0.00086    0.00373
C8    1    0.595962    0.438831    0.325207    11.00000    0.01386    0.01953 =
         0.01245   -0.00308   -0.00001    0.00045
C9    1    0.490048    0.393979    0.361105    11.00000    0.01646    0.02401 =
         0.01896   -0.00107   -0.00074   -0.00361
AFIX 137
H9A   2    0.439745    0.380055    0.313831    11.00000   -1.50000
H9B   2    0.456529    0.441960    0.400795    11.00000   -1.50000
H9C   2    0.506363    0.331333    0.391569    11.00000   -1.50000
AFIX   0
C10   1    0.654360    0.361190    0.269773    11.00000    0.02193    0.02620 =
         0.01716   -0.00812   -0.00085    0.00310
AFIX 137
H10A  2    0.608981    0.344526    0.220110    11.00000   -1.50000
H10B  2    0.667709    0.300300    0.303543    11.00000   -1.50000
H10C  2    0.723887    0.388890    0.250072    11.00000   -1.50000
AFIX   0
C11   1    0.566185    0.530924    0.269615    11.00000    0.01805    0.02683 =
         0.01495    0.00229   -0.00097    0.00309
AFIX 137
H11A  2    0.631686    0.556235    0.241020    11.00000   -1.50000
H11B  2    0.535596    0.583783    0.306143    11.00000   -1.50000
H11C  2    0.512383    0.511174    0.226416    11.00000   -1.50000
AFIX   0
HKLF 4


REM  mo_P8_20110_0m_a.res in Pbca
REM wR2 = 0.051277, GooF = S = 1.04475, Restrained GooF = 1.04475 for all data
REM R1 = 0.020548 for 4162 Fo > 4sig(Fo) and 0.025651 for all 4667 data
REM 148 parameters refined using 0 restraints

END

WGHT      0.0214      1.1100

REM Highest difference peak  0.418,  deepest hole -0.455,  1-sigma level  0.054
Q1    1   0.7266  0.3227  0.6228  11.00000  0.05    0.42
Q2    1   0.7596  0.2521  0.5902  11.00000  0.05    0.42
Q3    1   0.7005  0.2291  0.5255  11.00000  0.05    0.41
Q4    1   0.6225  0.4009  0.3005  11.00000  0.05    0.38
Q5    1   0.6465  0.3423  0.5920  11.00000  0.05    0.36
Q6    1   0.5434  0.4212  0.3410  11.00000  0.05    0.36
Q7    1   0.6284  0.2883  0.5367  11.00000  0.05    0.35
Q8    1   0.5863  0.4913  0.2975  11.00000  0.05    0.34
Q9    1   0.6606  0.4303  0.3622  11.00000  0.05    0.33
Q10   1   0.8255  0.4286  0.5040  11.00000  0.05    0.31
Q11   1   0.8347  0.4099  0.5163  11.00000  0.05    0.30
Q12   1   0.7317  0.3395  0.4623  11.00000  0.05    0.29
Q13   1   0.8246  0.3338  0.4603  11.00000  0.05    0.29
Q14   1   0.7976  0.4295  0.5374  11.00000  0.05    0.26
Q15   1   0.7966  0.3655  0.4331  11.00000  0.05    0.26
Q16   1   0.7047  0.4294  0.4596  11.00000  0.05    0.24
Q17   1   0.6400  0.5391  0.4560  11.00000  0.05    0.23
Q18   1   0.6350  0.2335  0.4880  11.00000  0.05    0.22
Q19   1   0.8626  0.5030  0.5696  11.00000  0.05    0.21
Q20   1   0.5007  0.3478  0.3689  11.00000  0.05    0.20
;
_shelx_res_checksum              54270

_exptl_crystal_recrystallization_method 
'Re-crystallisation from solvent: pentane'
_chemical_properties_physical    
Air-sensitive,Moisture-sensitive,Oxygen-sensitive,Light-sensitive
####################################################################### 
# 
# This file contains crystal structure data downloaded from the 
# Cambridge Structural Database (CSD) hosted by the Cambridge 
# Crystallographic Data Centre (CCDC).
# 
# Full information about CCDC data access policies and citation 
# guidelines are available at http://www.ccdc.cam.ac.uk/access/V1 
# 
# Audit and citation data items may have been added by the CCDC. 
# Please retain this information to preserve the provenance of 
# this file and to allow appropriate attribution of the data. 
# 
#######################################################################

data_mo_P8_20101_0m_a
_database_code_depnum_ccdc_archive 'CCDC 2190122'
loop_
_audit_author_name
_audit_author_address
'Tiansi Xin'
;MIT
United States of America
;
_audit_update_record             
;
2022-07-13 deposited with the CCDC.	2022-10-14 downloaded from the CCDC.
;

_audit_creation_method           SHELXL-2018/3
_shelx_SHELXL_version_number     2018/3
_chemical_name_systematic        ?
_chemical_name_common            ?
_chemical_melting_point          ?
_chemical_formula_moiety         ?
_chemical_formula_sum            'C15 H20 Cl Fe O4 P'
_chemical_formula_weight         386.58

loop_
_atom_type_symbol
_atom_type_description
_atom_type_scat_dispersion_real
_atom_type_scat_dispersion_imag
_atom_type_scat_source
C C 0.0033 0.0016 'International Tables Vol C Tables 4.2.6.8 and 6.1.1.4'
H H 0.0000 0.0000 'International Tables Vol C Tables 4.2.6.8 and 6.1.1.4'
O O 0.0106 0.0060 'International Tables Vol C Tables 4.2.6.8 and 6.1.1.4'
P P 0.1023 0.0942 'International Tables Vol C Tables 4.2.6.8 and 6.1.1.4'
Cl Cl 0.1484 0.1585 'International Tables Vol C Tables 4.2.6.8 and 6.1.1.4'
Fe Fe 0.3463 0.8444 'International Tables Vol C Tables 4.2.6.8 and 6.1.1.4'

_space_group_crystal_system      monoclinic
_space_group_IT_number           14
_space_group_name_H-M_alt        'P 21/c'
_space_group_name_Hall           '-P 2ybc'

_shelx_space_group_comment       
;
The symmetry employed for this shelxl refinement is uniquely defined
by the following loop, which should always be used as a source of
symmetry information in preference to the above space-group names.
They are only intended as comments.
;

loop_
_space_group_symop_operation_xyz
'x, y, z'
'-x, y+1/2, -z+1/2'
'-x, -y, -z'
'x, -y-1/2, z-1/2'

_cell_length_a                   8.0716(2)
_cell_length_b                   22.6406(5)
_cell_length_c                   9.6109(2)
_cell_angle_alpha                90
_cell_angle_beta                 107.9340(10)
_cell_angle_gamma                90
_cell_volume                     1671.01(7)
_cell_formula_units_Z            4
_cell_measurement_temperature    100(2)
_cell_measurement_reflns_used    9897
_cell_measurement_theta_min      2.40
_cell_measurement_theta_max      33.21

_exptl_crystal_description       block
_exptl_crystal_colour            yellow
_exptl_crystal_density_meas      'not measured'
_exptl_crystal_density_method    .
_exptl_crystal_density_diffrn    1.537
_exptl_crystal_F_000             800
_exptl_transmission_factor_min   ?
_exptl_transmission_factor_max   ?
_exptl_crystal_size_max          0.380
_exptl_crystal_size_mid          0.280
_exptl_crystal_size_min          0.150
_exptl_absorpt_coefficient_mu    1.171
_shelx_estimated_absorpt_T_min   0.665
_shelx_estimated_absorpt_T_max   0.844
_exptl_absorpt_correction_type   multi-scan
_exptl_absorpt_correction_T_min  0.4028
_exptl_absorpt_correction_T_max  0.4954
_exptl_absorpt_process_details   '(SADABS; Sheldrick, 2000)'
_exptl_absorpt_special_details   ?
_diffrn_ambient_temperature      100(2)
_diffrn_radiation_wavelength     0.71073
_diffrn_radiation_type           MoK\a
_diffrn_source                   
'I\mS micro-focus sealed tube, multilayer optics'
_diffrn_measurement_device_type  'Bruker Photon3 CPAD'
_diffrn_measurement_method       '\f and \w scans'
_diffrn_detector_area_resol_mean 7.4
_diffrn_reflns_number            83042
_diffrn_reflns_av_unetI/netI     0.0110
_diffrn_reflns_av_R_equivalents  0.0287
_diffrn_reflns_limit_h_min       -12
_diffrn_reflns_limit_h_max       12
_diffrn_reflns_limit_k_min       -34
_diffrn_reflns_limit_k_max       34
_diffrn_reflns_limit_l_min       -14
_diffrn_reflns_limit_l_max       14
_diffrn_reflns_theta_min         1.799
_diffrn_reflns_theta_max         33.212
_diffrn_reflns_theta_full        25.242
_diffrn_measured_fraction_theta_max 0.999
_diffrn_measured_fraction_theta_full 1.000
_diffrn_reflns_Laue_measured_fraction_max 0.999
_diffrn_reflns_Laue_measured_fraction_full 1.000
_diffrn_reflns_point_group_measured_fraction_max 0.999
_diffrn_reflns_point_group_measured_fraction_full 1.000
_reflns_number_total             6408
_reflns_number_gt                6110
_reflns_threshold_expression     'I > 2\s(I)'
_reflns_Friedel_coverage         0.000
_reflns_Friedel_fraction_max     .
_reflns_Friedel_fraction_full    .

_reflns_special_details          
;
 Reflections were merged by SHELXL according to the crystal
 class for the calculation of statistics and refinement.
 
 _reflns_Friedel_fraction is defined as the number of unique
 Friedel pairs measured divided by the number that would be
 possible theoretically, ignoring centric projections and
 systematic absences.
;


_computing_data_collection       'APEX3 v2017.3.0 (Bruker-AXS, 2017)'
_computing_cell_refinement       'SAINT 8.38A (Bruker-AXS, 2017)'
_computing_data_reduction        'SAINT 8.38A (Bruker-AXS, 2017)'
_computing_structure_solution    'SHELXT 2014/5 (Sheldrick, 2014)'
_computing_structure_refinement  'SHELXL-2018/3 (Sheldrick, 2018)'
_computing_molecular_graphics    ?
_computing_publication_material  ?
_refine_special_details          ?
_refine_ls_structure_factor_coef Fsqd
_refine_ls_matrix_type           full
_refine_ls_weighting_scheme      calc
_refine_ls_weighting_details     
'w=1/[\s^2^(Fo^2^)+(0.0270P)^2^+0.5516P] where P=(Fo^2^+2Fc^2^)/3'
_atom_sites_solution_primary     ?
_atom_sites_solution_secondary   ?
_atom_sites_solution_hydrogens   geom
_refine_ls_hydrogen_treatment    constr
_refine_ls_extinction_method     none
_refine_ls_extinction_coef       .
_refine_ls_number_reflns         6408
_refine_ls_number_parameters     203
_refine_ls_number_restraints     0
_refine_ls_R_factor_all          0.0221
_refine_ls_R_factor_gt           0.0207
_refine_ls_wR_factor_ref         0.0554
_refine_ls_wR_factor_gt          0.0547
_refine_ls_goodness_of_fit_ref   1.057
_refine_ls_restrained_S_all      1.057
_refine_ls_shift/su_max          0.005
_refine_ls_shift/su_mean         0.000

loop_
_atom_site_label
_atom_site_type_symbol
_atom_site_fract_x
_atom_site_fract_y
_atom_site_fract_z
_atom_site_U_iso_or_equiv
_atom_site_adp_type
_atom_site_occupancy
_atom_site_site_symmetry_order
_atom_site_calc_flag
_atom_site_refinement_flags_posn
_atom_site_refinement_flags_adp
_atom_site_refinement_flags_occupancy
_atom_site_disorder_assembly
_atom_site_disorder_group
Cl1 Cl 0.00846(3) 0.69511(2) 0.17798(2) 0.02286(5) Uani 1 1 d . . . . .
C2 C 0.42719(13) 0.51844(4) 0.16056(11) 0.02578(18) Uani 1 1 d . . . . .
H2 H 0.524049 0.490967 0.211048 0.031 Uiso 1 1 calc R U . . .
Fe1 Fe 0.36136(2) 0.59680(2) 0.24912(2) 0.01203(3) Uani 1 1 d . . . . .
P1 P 0.19275(2) 0.64780(2) 0.33472(2) 0.01174(4) Uani 1 1 d . . . . .
O1 O 0.54263(9) 0.69242(3) 0.16906(7) 0.02014(12) Uani 1 1 d . . . . .
C1 C 0.25109(13) 0.51389(4) 0.16089(10) 0.02095(15) Uani 1 1 d . . . . .
H1 H 0.202640 0.483177 0.212327 0.025 Uiso 1 1 calc R U . . .
O3 O 0.40734(8) 0.81251(3) 0.30787(7) 0.01849(11) Uani 1 1 d . . . . .
C3 C 0.44037(14) 0.56747(5) 0.07267(10) 0.02666(19) Uani 1 1 d . . . . .
H3 H 0.547580 0.580273 0.049617 0.032 Uiso 1 1 calc R U . . .
O4 O 0.69013(8) 0.78644(3) 0.38526(7) 0.01764(11) Uani 1 1 d . . . . .
C4 C 0.27372(14) 0.59390(4) 0.01922(9) 0.02335(17) Uani 1 1 d . . . . .
H4 H 0.242453 0.628691 -0.047903 0.028 Uiso 1 1 calc R U . . .
C5 C 0.15726(12) 0.56068(4) 0.07377(9) 0.02013(15) Uani 1 1 d . . . . .
H5 H 0.030200 0.568798 0.053247 0.024 Uiso 1 1 calc R U . . .
O2 O 0.59401(8) 0.56716(3) 0.53605(7) 0.02025(12) Uani 1 1 d . . . . .
C6 C 0.05835(10) 0.61579(4) 0.44144(10) 0.01725(14) Uani 1 1 d . . . . .
C7 C -0.08427(13) 0.57721(4) 0.33965(13) 0.02753(19) Uani 1 1 d . . . . .
H7A H -0.161413 0.601894 0.262973 0.041 Uiso 1 1 calc R U . . .
H7B H -0.151924 0.558221 0.396135 0.041 Uiso 1 1 calc R U . . .
H7C H -0.030621 0.546871 0.294774 0.041 Uiso 1 1 calc R U . . .
C8 C 0.17909(13) 0.57773(4) 0.56330(11) 0.02347(17) Uani 1 1 d . . . . .
H8A H 0.226401 0.545277 0.519634 0.035 Uiso 1 1 calc R U . . .
H8B H 0.112988 0.561534 0.624646 0.035 Uiso 1 1 calc R U . . .
H8C H 0.274883 0.602093 0.623341 0.035 Uiso 1 1 calc R U . . .
C9 C -0.02323(13) 0.66459(4) 0.50976(12) 0.02483(18) Uani 1 1 d . . . . .
H9A H -0.091181 0.691164 0.432767 0.037 Uiso 1 1 calc R U . . .
H9B H 0.069095 0.687004 0.580184 0.037 Uiso 1 1 calc R U . . .
H9C H -0.099745 0.646787 0.559978 0.037 Uiso 1 1 calc R U . . .
C10 C 0.32534(10) 0.70647(3) 0.44541(8) 0.01449(12) Uani 1 1 d . . . . .
H10A H 0.258828 0.743915 0.430656 0.017 Uiso 1 1 calc R U . . .
H10B H 0.358521 0.695949 0.550393 0.017 Uiso 1 1 calc R U . . .
C11 C 0.48843(10) 0.71364(3) 0.39742(8) 0.01260(12) Uani 1 1 d . . . . .
H11 H 0.591173 0.700387 0.479769 0.015 Uiso 1 1 calc R U . . .
C12 C 0.47756(10) 0.67350(3) 0.25838(8) 0.01363(12) Uani 1 1 d . . . . .
C13 C 0.51996(10) 0.77640(3) 0.36071(8) 0.01383(12) Uani 1 1 d . . . . .
C14 C 0.73325(13) 0.84295(4) 0.33742(11) 0.02536(18) Uani 1 1 d . . . . .
H14A H 0.668326 0.848537 0.233834 0.038 Uiso 1 1 calc R U . . .
H14B H 0.858472 0.844538 0.350492 0.038 Uiso 1 1 calc R U . . .
H14C H 0.702354 0.874277 0.395312 0.038 Uiso 1 1 calc R U . . .
C15 C 0.49931(10) 0.57967(3) 0.42253(9) 0.01428(12) Uani 1 1 d . . . . .

loop_
_atom_site_aniso_label
_atom_site_aniso_U_11
_atom_site_aniso_U_22
_atom_site_aniso_U_33
_atom_site_aniso_U_23
_atom_site_aniso_U_13
_atom_site_aniso_U_12
Cl1 0.02197(9) 0.01763(9) 0.02272(9) 0.00256(7) -0.00230(7) 0.00501(7)
C2 0.0293(4) 0.0228(4) 0.0232(4) -0.0114(3) 0.0050(3) 0.0058(3)
Fe1 0.01358(5) 0.01168(5) 0.01059(5) -0.00215(3) 0.00336(4) -0.00050(3)
P1 0.01126(8) 0.01002(8) 0.01341(8) -0.00015(6) 0.00303(6) -0.00054(6)
O1 0.0252(3) 0.0222(3) 0.0163(3) -0.0018(2) 0.0113(2) -0.0055(2)
C1 0.0291(4) 0.0131(3) 0.0184(3) -0.0041(3) 0.0041(3) -0.0030(3)
O3 0.0214(3) 0.0169(3) 0.0162(2) 0.0020(2) 0.0044(2) 0.0020(2)
C3 0.0308(4) 0.0323(5) 0.0211(4) -0.0134(3) 0.0141(3) -0.0067(4)
O4 0.0161(2) 0.0177(3) 0.0185(3) 0.0020(2) 0.0044(2) -0.0056(2)
C4 0.0350(5) 0.0213(4) 0.0119(3) -0.0033(3) 0.0047(3) -0.0075(3)
C5 0.0230(4) 0.0172(3) 0.0162(3) -0.0039(3) 0.0002(3) -0.0038(3)
O2 0.0198(3) 0.0204(3) 0.0177(3) 0.0010(2) 0.0016(2) 0.0022(2)
C6 0.0160(3) 0.0124(3) 0.0270(4) -0.0007(3) 0.0119(3) -0.0016(2)
C7 0.0207(4) 0.0209(4) 0.0443(6) -0.0069(4) 0.0149(4) -0.0088(3)
C8 0.0312(4) 0.0177(4) 0.0275(4) 0.0065(3) 0.0177(4) 0.0026(3)
C9 0.0244(4) 0.0171(4) 0.0407(5) -0.0027(3) 0.0213(4) 0.0004(3)
C10 0.0159(3) 0.0143(3) 0.0148(3) -0.0034(2) 0.0070(2) -0.0040(2)
C11 0.0136(3) 0.0126(3) 0.0114(3) -0.0004(2) 0.0035(2) -0.0022(2)
C12 0.0139(3) 0.0144(3) 0.0125(3) -0.0010(2) 0.0039(2) -0.0006(2)
C13 0.0163(3) 0.0150(3) 0.0100(3) -0.0013(2) 0.0039(2) -0.0034(2)
C14 0.0274(4) 0.0227(4) 0.0249(4) 0.0062(3) 0.0065(3) -0.0113(3)
C15 0.0149(3) 0.0124(3) 0.0162(3) -0.0018(2) 0.0059(2) 0.0004(2)

_geom_special_details            
;
 All esds (except the esd in the dihedral angle between two l.s. planes)
 are estimated using the full covariance matrix.  The cell esds are taken
 into account individually in the estimation of esds in distances, angles
 and torsion angles; correlations between esds in cell parameters are only
 used when they are defined by crystal symmetry.  An approximate (isotropic)
 treatment of cell esds is used for estimating esds involving l.s. planes.
;

loop_
_geom_bond_atom_site_label_1
_geom_bond_atom_site_label_2
_geom_bond_distance
_geom_bond_site_symmetry_2
_geom_bond_publ_flag
Cl1 P1 2.0614(3) . ?
C2 C3 1.4187(15) . ?
C2 C1 1.4261(14) . ?
C2 Fe1 2.1055(9) . ?
C2 H2 1.0000 . ?
Fe1 C15 1.7393(8) . ?
Fe1 C12 1.9625(8) . ?
Fe1 C3 2.0951(9) . ?
Fe1 C4 2.1033(9) . ?
Fe1 C5 2.1244(8) . ?
Fe1 P1 2.1335(2) . ?
Fe1 C1 2.1377(8) . ?
P1 C10 1.8277(8) . ?
P1 C6 1.8545(8) . ?
O1 C12 1.2141(9) . ?
C1 C5 1.4163(12) . ?
C1 H1 1.0000 . ?
O3 C13 1.2119(10) . ?
C3 C4 1.4162(15) . ?
C3 H3 1.0000 . ?
O4 C13 1.3395(10) . ?
O4 C14 1.4380(11) . ?
C4 C5 1.4240(13) . ?
C4 H4 1.0000 . ?
C5 H5 1.0000 . ?
O2 C15 1.1582(10) . ?
C6 C7 1.5335(13) . ?
C6 C9 1.5336(12) . ?
C6 C8 1.5366(13) . ?
C7 H7A 0.9800 . ?
C7 H7B 0.9800 . ?
C7 H7C 0.9800 . ?
C8 H8A 0.9800 . ?
C8 H8B 0.9800 . ?
C8 H8C 0.9800 . ?
C9 H9A 0.9800 . ?
C9 H9B 0.9800 . ?
C9 H9C 0.9800 . ?
C10 C11 1.5316(11) . ?
C10 H10A 0.9900 . ?
C10 H10B 0.9900 . ?
C11 C13 1.5044(11) . ?
C11 C12 1.5960(11) . ?
C11 H11 1.0000 . ?
C14 H14A 0.9800 . ?
C14 H14B 0.9800 . ?
C14 H14C 0.9800 . ?

loop_
_geom_angle_atom_site_label_1
_geom_angle_atom_site_label_2
_geom_angle_atom_site_label_3
_geom_angle
_geom_angle_site_symmetry_1
_geom_angle_site_symmetry_3
_geom_angle_publ_flag
C3 C2 C1 108.38(9) . . ?
C3 C2 Fe1 69.87(5) . . ?
C1 C2 Fe1 71.59(5) . . ?
C3 C2 H2 125.8 . . ?
C1 C2 H2 125.8 . . ?
Fe1 C2 H2 125.8 . . ?
C15 Fe1 C12 89.88(3) . . ?
C15 Fe1 C3 116.13(4) . . ?
C12 Fe1 C3 93.26(4) . . ?
C15 Fe1 C4 155.32(4) . . ?
C12 Fe1 C4 94.40(3) . . ?
C3 Fe1 C4 39.43(4) . . ?
C15 Fe1 C2 91.87(4) . . ?
C12 Fe1 C2 125.97(4) . . ?
C3 Fe1 C2 39.48(4) . . ?
C4 Fe1 C2 66.06(4) . . ?
C15 Fe1 C5 141.77(4) . . ?
C12 Fe1 C5 128.29(3) . . ?
C3 Fe1 C5 65.85(4) . . ?
C4 Fe1 C5 39.36(4) . . ?
C2 Fe1 C5 65.51(4) . . ?
C15 Fe1 P1 92.71(3) . . ?
C12 Fe1 P1 81.74(2) . . ?
C3 Fe1 P1 150.80(3) . . ?
C4 Fe1 P1 111.95(3) . . ?
C2 Fe1 P1 151.92(3) . . ?
C5 Fe1 P1 94.78(3) . . ?
C15 Fe1 C1 104.46(4) . . ?
C12 Fe1 C1 158.39(3) . . ?
C3 Fe1 C1 66.04(4) . . ?
C4 Fe1 C1 65.90(3) . . ?
C2 Fe1 C1 39.27(4) . . ?
C5 Fe1 C1 38.81(3) . . ?
P1 Fe1 C1 113.02(3) . . ?
C10 P1 C6 107.43(4) . . ?
C10 P1 Cl1 102.07(3) . . ?
C6 P1 Cl1 101.18(3) . . ?
C10 P1 Fe1 106.80(3) . . ?
C6 P1 Fe1 123.57(3) . . ?
Cl1 P1 Fe1 113.694(12) . . ?
C5 C1 C2 107.25(8) . . ?
C5 C1 Fe1 70.09(5) . . ?
C2 C1 Fe1 69.14(5) . . ?
C5 C1 H1 126.4 . . ?
C2 C1 H1 126.4 . . ?
Fe1 C1 H1 126.4 . . ?
C4 C3 C2 108.03(9) . . ?
C4 C3 Fe1 70.60(5) . . ?
C2 C3 Fe1 70.65(5) . . ?
C4 C3 H3 126.0 . . ?
C2 C3 H3 126.0 . . ?
Fe1 C3 H3 126.0 . . ?
C13 O4 C14 115.52(7) . . ?
C3 C4 C5 107.71(8) . . ?
C3 C4 Fe1 69.97(5) . . ?
C5 C4 Fe1 71.12(5) . . ?
C3 C4 H4 126.1 . . ?
C5 C4 H4 126.1 . . ?
Fe1 C4 H4 126.1 . . ?
C1 C5 C4 108.62(8) . . ?
C1 C5 Fe1 71.10(5) . . ?
C4 C5 Fe1 69.52(5) . . ?
C1 C5 H5 125.7 . . ?
C4 C5 H5 125.7 . . ?
Fe1 C5 H5 125.7 . . ?
C7 C6 C9 110.27(7) . . ?
C7 C6 C8 110.01(7) . . ?
C9 C6 C8 109.44(8) . . ?
C7 C6 P1 108.77(6) . . ?
C9 C6 P1 110.89(6) . . ?
C8 C6 P1 107.40(6) . . ?
C6 C7 H7A 109.5 . . ?
C6 C7 H7B 109.5 . . ?
H7A C7 H7B 109.5 . . ?
C6 C7 H7C 109.5 . . ?
H7A C7 H7C 109.5 . . ?
H7B C7 H7C 109.5 . . ?
C6 C8 H8A 109.5 . . ?
C6 C8 H8B 109.5 . . ?
H8A C8 H8B 109.5 . . ?
C6 C8 H8C 109.5 . . ?
H8A C8 H8C 109.5 . . ?
H8B C8 H8C 109.5 . . ?
C6 C9 H9A 109.5 . . ?
C6 C9 H9B 109.5 . . ?
H9A C9 H9B 109.5 . . ?
C6 C9 H9C 109.5 . . ?
H9A C9 H9C 109.5 . . ?
H9B C9 H9C 109.5 . . ?
C11 C10 P1 107.78(5) . . ?
C11 C10 H10A 110.2 . . ?
P1 C10 H10A 110.2 . . ?
C11 C10 H10B 110.2 . . ?
P1 C10 H10B 110.2 . . ?
H10A C10 H10B 108.5 . . ?
C13 C11 C10 113.20(6) . . ?
C13 C11 C12 108.12(6) . . ?
C10 C11 C12 111.16(6) . . ?
C13 C11 H11 108.1 . . ?
C10 C11 H11 108.1 . . ?
C12 C11 H11 108.1 . . ?
O1 C12 C11 117.83(7) . . ?
O1 C12 Fe1 125.80(6) . . ?
C11 C12 Fe1 116.37(5) . . ?
O3 C13 O4 123.74(7) . . ?
O3 C13 C11 125.19(7) . . ?
O4 C13 C11 110.94(7) . . ?
O4 C14 H14A 109.5 . . ?
O4 C14 H14B 109.5 . . ?
H14A C14 H14B 109.5 . . ?
O4 C14 H14C 109.5 . . ?
H14A C14 H14C 109.5 . . ?
H14B C14 H14C 109.5 . . ?
O2 C15 Fe1 177.92(7) . . ?

_refine_diff_density_max         0.456
_refine_diff_density_min         -0.481
_refine_diff_density_rms         0.058

_shelx_res_file                  
;
TITL mo_P8_20101_0m_a.res in P2(1)/c
    mo_P8_20101_0m_a.res
    created by SHELXL-2018/3 at 21:40:06 on 17-Dec-2021
REM Old TITL mo_P8_20101_0m in P2(1)/c
REM SHELXT solution in P2(1)/c
REM R1 0.083,  Rweak 0.006,  Alpha 0.030,  Orientation as input
REM Formula found by SHELXT:  C15 O4 P Cl Fe
CELL  0.71073   8.0716  22.6406   9.6109   90.000  107.934   90.000
ZERR    4.000   0.0002   0.0005   0.0002    0.000    0.001    0.000
LATT  1
SYMM -X, 1/2+Y, 1/2-Z
SFAC C H O P CL FE
UNIT 60 80 16 4 4 4
TEMP -173.150
SIZE 0.15 0.28 0.38
L.S. 10
BOND $H
LIST 4
FMAP 2
acta
PLAN 20
WGHT    0.027000    0.551600
FVAR       0.52706
CL1   5    0.008465    0.695111    0.177979    11.00000    0.02197    0.01763 =
         0.02272    0.00256   -0.00230    0.00501
C2    1    0.427186    0.518441    0.160560    11.00000    0.02933    0.02278 =
         0.02318   -0.01144    0.00505    0.00585
AFIX  13
H2    2    0.524049    0.490967    0.211048    11.00000   -1.20000
AFIX   0
FE1   6    0.361363    0.596803    0.249121    11.00000    0.01358    0.01168 =
         0.01059   -0.00215    0.00336   -0.00050
P1    4    0.192751    0.647800    0.334723    11.00000    0.01126    0.01002 =
         0.01341   -0.00015    0.00303   -0.00054
O1    3    0.542633    0.692420    0.169064    11.00000    0.02522    0.02223 =
         0.01633   -0.00183    0.01135   -0.00546
C1    1    0.251087    0.513895    0.160893    11.00000    0.02913    0.01312 =
         0.01841   -0.00413    0.00411   -0.00297
AFIX  13
H1    2    0.202640    0.483177    0.212327    11.00000   -1.20000
AFIX   0
O3    3    0.407339    0.812513    0.307866    11.00000    0.02137    0.01692 =
         0.01625    0.00201    0.00443    0.00195
C3    1    0.440366    0.567474    0.072666    11.00000    0.03076    0.03231 =
         0.02109   -0.01336    0.01411   -0.00670
AFIX  13
H3    2    0.547580    0.580273    0.049617    11.00000   -1.20000
AFIX   0
O4    3    0.690126    0.786444    0.385262    11.00000    0.01612    0.01769 =
         0.01847    0.00195    0.00441   -0.00556
C4    1    0.273717    0.593903    0.019225    11.00000    0.03505    0.02133 =
         0.01194   -0.00333    0.00467   -0.00746
AFIX  13
H4    2    0.242453    0.628691   -0.047903    11.00000   -1.20000
AFIX   0
C5    1    0.157263    0.560676    0.073774    11.00000    0.02296    0.01721 =
         0.01623   -0.00386    0.00016   -0.00377
AFIX  13
H5    2    0.030200    0.568798    0.053247    11.00000   -1.20000
AFIX   0
O2    3    0.594011    0.567158    0.536052    11.00000    0.01985    0.02036 =
         0.01770    0.00104    0.00161    0.00225
C6    1    0.058353    0.615787    0.441442    11.00000    0.01595    0.01237 =
         0.02703   -0.00074    0.01190   -0.00157
C7    1   -0.084270    0.577213    0.339645    11.00000    0.02071    0.02091 =
         0.04433   -0.00695    0.01493   -0.00877
AFIX 137
H7A   2   -0.161413    0.601894    0.262973    11.00000   -1.50000
H7B   2   -0.151924    0.558221    0.396135    11.00000   -1.50000
H7C   2   -0.030621    0.546871    0.294774    11.00000   -1.50000
AFIX   0
C8    1    0.179089    0.577726    0.563300    11.00000    0.03115    0.01766 =
         0.02750    0.00652    0.01771    0.00264
AFIX 137
H8A   2    0.226401    0.545277    0.519634    11.00000   -1.50000
H8B   2    0.112988    0.561534    0.624646    11.00000   -1.50000
H8C   2    0.274883    0.602093    0.623341    11.00000   -1.50000
AFIX   0
C9    1   -0.023232    0.664590    0.509758    11.00000    0.02443    0.01706 =
         0.04070   -0.00271    0.02133    0.00043
AFIX 137
H9A   2   -0.091181    0.691164    0.432767    11.00000   -1.50000
H9B   2    0.069095    0.687004    0.580184    11.00000   -1.50000
H9C   2   -0.099745    0.646787    0.559978    11.00000   -1.50000
AFIX   0
C10   1    0.325337    0.706471    0.445410    11.00000    0.01585    0.01435 =
         0.01483   -0.00337    0.00704   -0.00395
AFIX  23
H10A  2    0.258828    0.743915    0.430656    11.00000   -1.20000
H10B  2    0.358521    0.695949    0.550393    11.00000   -1.20000
AFIX   0
C11   1    0.488428    0.713643    0.397423    11.00000    0.01361    0.01261 =
         0.01137   -0.00036    0.00354   -0.00220
AFIX  13
H11   2    0.591173    0.700387    0.479769    11.00000   -1.20000
AFIX   0
C12   1    0.477560    0.673498    0.258385    11.00000    0.01387    0.01438 =
         0.01252   -0.00100    0.00389   -0.00056
C13   1    0.519964    0.776397    0.360707    11.00000    0.01633    0.01499 =
         0.01005   -0.00128    0.00389   -0.00340
C14   1    0.733254    0.842948    0.337415    11.00000    0.02742    0.02274 =
         0.02487    0.00617    0.00647   -0.01127
AFIX 137
H14A  2    0.668326    0.848537    0.233834    11.00000   -1.50000
H14B  2    0.858472    0.844538    0.350492    11.00000   -1.50000
H14C  2    0.702354    0.874277    0.395312    11.00000   -1.50000
AFIX   0
C15   1    0.499308    0.579670    0.422532    11.00000    0.01491    0.01244 =
         0.01622   -0.00185    0.00586    0.00039
REM #####
HKLF 4


REM  mo_P8_20101_0m_a.res in P2(1)/c
REM wR2 = 0.055428, GooF = S = 1.05688, Restrained GooF = 1.05688 for all data
REM R1 = 0.020660 for 6110 Fo > 4sig(Fo) and 0.022067 for all 6408 data
REM 203 parameters refined using 0 restraints

END

WGHT      0.0277      0.5281

REM Highest difference peak  0.456,  deepest hole -0.481,  1-sigma level  0.058
Q1    1   0.5005  0.7448  0.3752  11.00000  0.05    0.46
Q2    1   0.3550  0.5783  0.0398  11.00000  0.05    0.42
Q3    1   0.4813  0.6953  0.3316  11.00000  0.05    0.39
Q4    1   0.1128  0.5977  0.4998  11.00000  0.05    0.38
Q5    1   0.1955  0.5323  0.1049  11.00000  0.05    0.38
Q6    1   0.3988  0.7100  0.4235  11.00000  0.05    0.37
Q7    1   0.3338  0.5123  0.1628  11.00000  0.05    0.37
Q8    1   0.2168  0.5766  0.0363  11.00000  0.05    0.36
Q9    1   0.4233  0.5393  0.1056  11.00000  0.05    0.35
Q10   1   0.0261  0.6387  0.4708  11.00000  0.05    0.32
Q11   1  -0.0473  0.6757  0.2070  11.00000  0.05    0.31
Q12   1   0.6811  0.7445  0.4823  11.00000  0.05    0.31
Q13   1   0.4759  0.5918  0.3417  11.00000  0.05    0.31
Q14   1   0.1126  0.6324  0.3937  11.00000  0.05    0.29
Q15   1  -0.0072  0.5971  0.3986  11.00000  0.05    0.28
Q16   1   0.2743  0.6803  0.3986  11.00000  0.05    0.27
Q17   1   0.5761  0.5754  0.4753  11.00000  0.05    0.25
Q18   1   0.5993  0.7831  0.3629  11.00000  0.05    0.25
Q19   1   0.2439  0.6199  0.2805  11.00000  0.05    0.24
Q20   1   0.5194  0.5671  0.4973  11.00000  0.05    0.22
;
_shelx_res_checksum              53173

_exptl_crystal_recrystallization_method 
'Re-crystallisation from solvent: pentane'
_chemical_properties_physical    Air-sensitive,Moisture-sensitive
####################################################################### 
# 
# This file contains crystal structure data downloaded from the 
# Cambridge Structural Database (CSD) hosted by the Cambridge 
# Crystallographic Data Centre (CCDC).
# 
# Full information about CCDC data access policies and citation 
# guidelines are available at http://www.ccdc.cam.ac.uk/access/V1 
# 
# Audit and citation data items may have been added by the CCDC. 
# Please retain this information to preserve the provenance of 
# this file and to allow appropriate attribution of the data. 
# 
#######################################################################

data_mo_P8_20118_a
_database_code_depnum_ccdc_archive 'CCDC 2190121'
loop_
_audit_author_name
_audit_author_address
'Tiansi Xin'
;MIT
United States of America
;
_audit_update_record             
;
2022-07-13 deposited with the CCDC.	2022-10-14 downloaded from the CCDC.
;

_audit_creation_method           SHELXL-2018/3
_shelx_SHELXL_version_number     2018/3
_chemical_name_systematic        ?
_chemical_name_common            ?
_chemical_melting_point          ?
_chemical_formula_moiety         ?
_chemical_formula_sum            'C11 H14 F Fe O2 P'
_chemical_formula_weight         284.04

loop_
_atom_type_symbol
_atom_type_description
_atom_type_scat_dispersion_real
_atom_type_scat_dispersion_imag
_atom_type_scat_source
C C 0.0033 0.0016 'International Tables Vol C Tables 4.2.6.8 and 6.1.1.4'
H H 0.0000 0.0000 'International Tables Vol C Tables 4.2.6.8 and 6.1.1.4'
O O 0.0106 0.0060 'International Tables Vol C Tables 4.2.6.8 and 6.1.1.4'
F F 0.0171 0.0103 'International Tables Vol C Tables 4.2.6.8 and 6.1.1.4'
P P 0.1023 0.0942 'International Tables Vol C Tables 4.2.6.8 and 6.1.1.4'
Fe Fe 0.3463 0.8444 'International Tables Vol C Tables 4.2.6.8 and 6.1.1.4'

_space_group_crystal_system      orthorhombic
_space_group_IT_number           61
_space_group_name_H-M_alt        'P b c a'
_space_group_name_Hall           '-P 2ac 2ab'

_shelx_space_group_comment       
;
The symmetry employed for this shelxl refinement is uniquely defined
by the following loop, which should always be used as a source of
symmetry information in preference to the above space-group names.
They are only intended as comments.
;

loop_
_space_group_symop_operation_xyz
'x, y, z'
'-x+1/2, -y, z+1/2'
'-x, y+1/2, -z+1/2'
'x+1/2, -y+1/2, -z'
'-x, -y, -z'
'x-1/2, y, -z-1/2'
'x, -y-1/2, z-1/2'
'-x-1/2, y-1/2, z'

_cell_length_a                   21.4541(5)
_cell_length_b                   9.6814(2)
_cell_length_c                   23.5240(5)
_cell_angle_alpha                90
_cell_angle_beta                 90
_cell_angle_gamma                90
_cell_volume                     4886.07(18)
_cell_formula_units_Z            16
_cell_measurement_temperature    100(2)
_cell_measurement_reflns_used    9081
_cell_measurement_theta_min      2.47
_cell_measurement_theta_max      32.58

_exptl_crystal_description       block
_exptl_crystal_colour            orange
_exptl_crystal_density_meas      'not measured'
_exptl_crystal_density_method    .
_exptl_crystal_density_diffrn    1.545
_exptl_crystal_F_000             2336
_exptl_transmission_factor_min   ?
_exptl_transmission_factor_max   ?
_exptl_crystal_size_max          0.220
_exptl_crystal_size_mid          0.120
_exptl_crystal_size_min          0.115
_exptl_absorpt_coefficient_mu    1.360
_shelx_estimated_absorpt_T_min   0.754
_shelx_estimated_absorpt_T_max   0.859
_exptl_absorpt_correction_type   multi-scan
_exptl_absorpt_correction_T_min  0.5244
_exptl_absorpt_correction_T_max  0.5655
_exptl_absorpt_process_details   '(SADABS; Sheldrick, 2000)'
_exptl_absorpt_special_details   ?
_diffrn_ambient_temperature      100(2)
_diffrn_radiation_wavelength     0.71073
_diffrn_radiation_type           MoK\a
_diffrn_source                   
'I\mS micro-focus sealed tube, multilayer optics'
_diffrn_measurement_device_type  'Bruker Photon3 CPAD'
_diffrn_measurement_method       '\f and \w scans'
_diffrn_detector_area_resol_mean 7.4
_diffrn_reflns_number            200569
_diffrn_reflns_av_unetI/netI     0.0149
_diffrn_reflns_av_R_equivalents  0.0449
_diffrn_reflns_limit_h_min       -32
_diffrn_reflns_limit_h_max       32
_diffrn_reflns_limit_k_min       -14
_diffrn_reflns_limit_k_max       14
_diffrn_reflns_limit_l_min       -35
_diffrn_reflns_limit_l_max       35
_diffrn_reflns_theta_min         1.731
_diffrn_reflns_theta_max         32.629
_diffrn_reflns_theta_full        25.242
_diffrn_measured_fraction_theta_max 1.000
_diffrn_measured_fraction_theta_full 1.000
_diffrn_reflns_Laue_measured_fraction_max 1.000
_diffrn_reflns_Laue_measured_fraction_full 1.000
_diffrn_reflns_point_group_measured_fraction_max 1.000
_diffrn_reflns_point_group_measured_fraction_full 1.000
_reflns_number_total             8943
_reflns_number_gt                7401
_reflns_threshold_expression     'I > 2\s(I)'
_reflns_Friedel_coverage         0.000
_reflns_Friedel_fraction_max     .
_reflns_Friedel_fraction_full    .

_reflns_special_details          
;
 Reflections were merged by SHELXL according to the crystal
 class for the calculation of statistics and refinement.
 
 _reflns_Friedel_fraction is defined as the number of unique
 Friedel pairs measured divided by the number that would be
 possible theoretically, ignoring centric projections and
 systematic absences.
;

_computing_data_collection       'APEX3 v2017.3.0 (Bruker-AXS, 2017)'
_computing_cell_refinement       'SAINT 8.38A (Bruker-AXS, 2017)'
_computing_data_reduction        'SAINT 8.38A (Bruker-AXS, 2017)'
_computing_structure_solution    'SHELXT 2014/5 (Sheldrick, 2014)'
_computing_structure_refinement  'SHELXL-2018/3 (Sheldrick, 2018)'
_computing_molecular_graphics    ?
_computing_publication_material  ?
_refine_special_details          ?
_refine_ls_structure_factor_coef Fsqd
_refine_ls_matrix_type           full
_refine_ls_weighting_scheme      calc
_refine_ls_weighting_details     
'w=1/[\s^2^(Fo^2^)+(0.0382P)^2^+4.1507P] where P=(Fo^2^+2Fc^2^)/3'
_atom_sites_solution_primary     ?
_atom_sites_solution_secondary   ?
_atom_sites_solution_hydrogens   geom
_refine_ls_hydrogen_treatment    constr
_refine_ls_extinction_method     none
_refine_ls_extinction_coef       .
_refine_ls_number_reflns         8943
_refine_ls_number_parameters     343
_refine_ls_number_restraints     0
_refine_ls_R_factor_all          0.0428
_refine_ls_R_factor_gt           0.0323
_refine_ls_wR_factor_ref         0.0877
_refine_ls_wR_factor_gt          0.0810
_refine_ls_goodness_of_fit_ref   1.039
_refine_ls_restrained_S_all      1.039
_refine_ls_shift/su_max          0.003
_refine_ls_shift/su_mean         0.000

loop_
_atom_site_label
_atom_site_type_symbol
_atom_site_fract_x
_atom_site_fract_y
_atom_site_fract_z
_atom_site_U_iso_or_equiv
_atom_site_adp_type
_atom_site_occupancy
_atom_site_site_symmetry_order
_atom_site_calc_flag
_atom_site_refinement_flags_posn
_atom_site_refinement_flags_adp
_atom_site_refinement_flags_occupancy
_atom_site_disorder_assembly
_atom_site_disorder_group
Fe1 Fe 0.64086(2) 0.41321(2) 0.56677(2) 0.01416(5) Uani 1 1 d . . . . .
O3 O 0.71330(6) 0.26596(12) 0.72538(5) 0.0277(2) Uani 1 1 d . . . . .
C3 C 0.59141(8) 0.26170(15) 0.52044(7) 0.0260(3) Uani 1 1 d . . . . .
H3 H 0.576043 0.271006 0.480492 0.031 Uiso 1 1 calc R U . . .
O4 O 0.72258(6) 0.25157(13) 0.90532(5) 0.0303(3) Uani 1 1 d . . . . .
C4 C 0.55727(7) 0.29283(15) 0.57013(8) 0.0261(3) Uani 1 1 d . . . . .
H4 H 0.513850 0.330303 0.571329 0.031 Uiso 1 1 calc R U . . .
C5 C 0.59510(7) 0.26387(15) 0.61792(7) 0.0223(3) Uani 1 1 d . . . . .
H5 H 0.582977 0.274840 0.658713 0.027 Uiso 1 1 calc R U . . .
C6 C 0.69010(7) 0.48466(14) 0.61880(6) 0.0186(2) Uani 1 1 d . . . . .
C7 C 0.68369(7) 0.48242(14) 0.50999(6) 0.0185(2) Uani 1 1 d . . . . .
C8 C 0.61050(6) 0.77282(14) 0.57507(6) 0.0194(2) Uani 1 1 d . . . . .
C9 C 0.61790(9) 0.79450(18) 0.63920(7) 0.0309(3) Uani 1 1 d . . . . .
H9A H 0.631655 0.889358 0.646550 0.046 Uiso 1 1 calc R U . . .
H9B H 0.648947 0.729594 0.654039 0.046 Uiso 1 1 calc R U . . .
H9C H 0.577818 0.778415 0.658063 0.046 Uiso 1 1 calc R U . . .
C10 C 0.67229(7) 0.79906(15) 0.54456(7) 0.0245(3) Uani 1 1 d . . . . .
H10A H 0.667544 0.778565 0.503997 0.037 Uiso 1 1 calc R U . . .
H10B H 0.704635 0.739414 0.560779 0.037 Uiso 1 1 calc R U . . .
H10C H 0.684312 0.896021 0.549357 0.037 Uiso 1 1 calc R U . . .
C11 C 0.56115(7) 0.87526(15) 0.55313(8) 0.0263(3) Uani 1 1 d . . . . .
H11A H 0.555419 0.862258 0.512149 0.039 Uiso 1 1 calc R U . . .
H11B H 0.575087 0.969969 0.560535 0.039 Uiso 1 1 calc R U . . .
H11C H 0.521550 0.858754 0.572744 0.039 Uiso 1 1 calc R U . . .
C12 C 0.65463(7) -0.05866(15) 0.84319(7) 0.0239(3) Uani 1 1 d . . . . .
H12 H 0.690634 -0.093658 0.866022 0.029 Uiso 1 1 calc R U . . .
C13 C 0.65123(7) -0.05346(15) 0.78342(7) 0.0234(3) Uani 1 1 d . . . . .
H13 H 0.684458 -0.083897 0.756370 0.028 Uiso 1 1 calc R U . . .
C14 C 0.59127(7) 0.00002(16) 0.76820(7) 0.0235(3) Uani 1 1 d . . . . .
H14 H 0.575288 0.013530 0.728662 0.028 Uiso 1 1 calc R U . . .
C15 C 0.55748(7) 0.02368(15) 0.81897(7) 0.0234(3) Uani 1 1 d . . . . .
H15 H 0.513793 0.059146 0.821502 0.028 Uiso 1 1 calc R U . . .
C16 C 0.59651(8) -0.00912(15) 0.86550(7) 0.0238(3) Uani 1 1 d . . . . .
H16 H 0.584938 -0.003147 0.906608 0.029 Uiso 1 1 calc R U . . .
C17 C 0.68864(7) 0.21475(15) 0.87087(6) 0.0214(3) Uani 1 1 d . . . . .
C18 C 0.68335(7) 0.22347(14) 0.76181(6) 0.0197(2) Uani 1 1 d . . . . .
C19 C 0.60749(7) 0.50650(15) 0.82968(7) 0.0219(3) Uani 1 1 d . . . . .
C20 C 0.61713(11) 0.5222(2) 0.89522(8) 0.0337(5) Uani 0.856(2) 1 d . . P A 1
H20A H 0.650444 0.460038 0.907755 0.051 Uiso 0.856(2) 1 calc R U P A 1
H20B H 0.578354 0.498681 0.915000 0.051 Uiso 0.856(2) 1 calc R U P A 1
H20C H 0.628626 0.617846 0.904008 0.051 Uiso 0.856(2) 1 calc R U P A 1
C21 C 0.66745(10) 0.5395(2) 0.79893(10) 0.0272(4) Uani 0.856(2) 1 d . . P A 1
H21A H 0.661717 0.525035 0.758031 0.041 Uiso 0.856(2) 1 calc R U P A 1
H21B H 0.700678 0.478762 0.812828 0.041 Uiso 0.856(2) 1 calc R U P A 1
H21C H 0.678865 0.635958 0.805983 0.041 Uiso 0.856(2) 1 calc R U P A 1
C22 C 0.55653(10) 0.6097(2) 0.81270(12) 0.0320(4) Uani 0.856(2) 1 d . . P A 1
H22A H 0.550521 0.606849 0.771423 0.048 Uiso 0.856(2) 1 calc R U P A 1
H22B H 0.569088 0.703016 0.824100 0.048 Uiso 0.856(2) 1 calc R U P A 1
H22C H 0.517438 0.585208 0.831742 0.048 Uiso 0.856(2) 1 calc R U P A 1
C20' C 0.6011(8) 0.5210(17) 0.7540(6) 0.047(4) Uani 0.144(2) 1 d . . P A 2
H20D H 0.635007 0.469116 0.735932 0.070 Uiso 0.144(2) 1 calc R U P A 2
H20E H 0.603920 0.618408 0.742941 0.070 Uiso 0.144(2) 1 calc R U P A 2
H20F H 0.560948 0.483334 0.741574 0.070 Uiso 0.144(2) 1 calc R U P A 2
C21' C 0.6745(6) 0.5341(13) 0.8364(10) 0.048(5) Uani 0.144(2) 1 d . . P A 2
H21D H 0.698262 0.471645 0.811879 0.072 Uiso 0.144(2) 1 calc R U P A 2
H21E H 0.686474 0.519051 0.876158 0.072 Uiso 0.144(2) 1 calc R U P A 2
H21F H 0.683281 0.629998 0.825813 0.072 Uiso 0.144(2) 1 calc R U P A 2
C22' C 0.5621(6) 0.5979(13) 0.8479(8) 0.036(3) Uani 0.144(2) 1 d . . P A 2
H22D H 0.573786 0.682254 0.865558 0.043 Uiso 0.144(2) 1 calc R U P A 2
H22E H 0.519300 0.576260 0.842744 0.043 Uiso 0.144(2) 1 calc R U P A 2
P1 P 0.57456(2) 0.59849(4) 0.56483(2) 0.02021(8) Uani 1 1 d . . . . .
F1 F 0.56275(5) 0.61246(10) 0.49597(4) 0.0315(2) Uani 1 1 d . . . . .
O1 O 0.72525(5) 0.52411(12) 0.65193(5) 0.0257(2) Uani 1 1 d . . . . .
C1 C 0.65297(7) 0.20968(14) 0.59707(6) 0.0195(2) Uani 1 1 d . . . . .
H1 H 0.688445 0.176535 0.621028 0.023 Uiso 1 1 calc R U . . .
Fe2 Fe 0.64042(2) 0.14776(2) 0.81710(2) 0.01593(5) Uani 1 1 d . . . . .
P2 P 0.57232(6) 0.33206(13) 0.81773(4) 0.02084(17) Uani 0.856(2) 1 d . . P A 1
F2 F 0.55861(6) 0.35239(12) 0.74974(5) 0.0348(3) Uani 0.856(2) 1 d . . P A 1
P2' P 0.5788(4) 0.3253(8) 0.8349(3) 0.0241(11) Uani 0.144(2) 1 d . . P A 2
F2' F 0.5830(5) 0.3333(8) 0.9031(4) 0.055(3) Uani 0.144(2) 1 d . . P A 2
O2 O 0.71285(6) 0.52192(12) 0.47260(5) 0.0266(2) Uani 1 1 d . . . . .
C2 C 0.65089(7) 0.20778(14) 0.53744(6) 0.0214(3) Uani 1 1 d . . . . .
H2 H 0.684284 0.172714 0.511539 0.026 Uiso 1 1 calc R U . . .

loop_
_atom_site_aniso_label
_atom_site_aniso_U_11
_atom_site_aniso_U_22
_atom_site_aniso_U_33
_atom_site_aniso_U_23
_atom_site_aniso_U_13
_atom_site_aniso_U_12
Fe1 0.01471(8) 0.01153(8) 0.01625(9) 0.00066(6) -0.00167(6) -0.00155(6)
O3 0.0351(6) 0.0260(5) 0.0220(5) 0.0027(4) 0.0077(4) 0.0015(5)
C3 0.0315(7) 0.0153(6) 0.0311(8) 0.0024(5) -0.0134(6) -0.0065(5)
O4 0.0385(6) 0.0287(6) 0.0235(5) 0.0013(4) -0.0084(5) -0.0133(5)
C4 0.0165(6) 0.0148(6) 0.0468(9) 0.0023(6) -0.0058(6) -0.0030(5)
C5 0.0228(6) 0.0161(6) 0.0280(7) 0.0017(5) 0.0059(5) -0.0027(5)
C6 0.0211(6) 0.0168(6) 0.0180(6) 0.0031(4) 0.0002(5) -0.0032(5)
C7 0.0227(6) 0.0141(5) 0.0187(6) -0.0015(4) -0.0026(5) -0.0007(5)
C8 0.0184(6) 0.0143(5) 0.0254(7) -0.0025(5) 0.0025(5) -0.0011(4)
C9 0.0365(8) 0.0283(8) 0.0278(8) -0.0102(6) 0.0003(7) 0.0015(7)
C10 0.0192(6) 0.0178(6) 0.0366(8) -0.0011(5) 0.0055(6) -0.0038(5)
C11 0.0235(7) 0.0150(6) 0.0403(9) -0.0001(6) 0.0013(6) 0.0014(5)
C12 0.0281(7) 0.0155(6) 0.0282(7) 0.0011(5) -0.0082(6) -0.0014(5)
C13 0.0265(7) 0.0171(6) 0.0266(7) -0.0057(5) -0.0023(5) 0.0019(5)
C14 0.0263(7) 0.0209(6) 0.0233(7) -0.0065(5) -0.0074(5) 0.0008(5)
C15 0.0221(6) 0.0173(6) 0.0309(7) -0.0045(5) -0.0019(5) -0.0032(5)
C16 0.0317(7) 0.0163(6) 0.0233(7) 0.0002(5) 0.0000(6) -0.0076(5)
C17 0.0271(7) 0.0189(6) 0.0181(6) 0.0022(5) -0.0001(5) -0.0066(5)
C18 0.0236(6) 0.0183(6) 0.0174(6) -0.0017(5) -0.0014(5) 0.0029(5)
C19 0.0194(6) 0.0154(6) 0.0310(7) -0.0014(5) 0.0018(5) -0.0005(5)
C20 0.0506(12) 0.0264(9) 0.0242(9) -0.0088(7) 0.0008(8) -0.0044(8)
C21 0.0259(9) 0.0196(8) 0.0362(10) 0.0003(7) 0.0091(8) -0.0026(7)
C22 0.0267(9) 0.0181(8) 0.0511(14) -0.0066(9) -0.0051(9) 0.0044(7)
C20' 0.057(9) 0.053(9) 0.030(6) 0.021(6) 0.008(6) 0.026(7)
C21' 0.025(6) 0.014(5) 0.105(15) 0.010(7) -0.007(8) -0.003(4)
C22' 0.029(6) 0.019(5) 0.061(10) 0.004(6) 0.010(6) 0.005(4)
P1 0.01786(15) 0.01343(15) 0.02934(19) -0.00164(13) 0.00031(13) -0.00067(12)
F1 0.0400(6) 0.0251(5) 0.0292(5) -0.0033(4) -0.0126(4) 0.0074(4)
O1 0.0287(5) 0.0271(5) 0.0214(5) 0.0021(4) -0.0060(4) -0.0086(4)
C1 0.0206(6) 0.0136(5) 0.0241(6) 0.0032(5) -0.0020(5) -0.0005(4)
Fe2 0.01929(9) 0.01391(8) 0.01458(9) -0.00128(6) -0.00061(7) -0.00146(6)
P2 0.0189(3) 0.0153(3) 0.0283(5) -0.0056(3) 0.0013(3) -0.0010(2)
F2 0.0428(7) 0.0280(6) 0.0338(6) -0.0093(5) -0.0182(5) 0.0123(5)
P2' 0.0159(18) 0.0187(15) 0.038(3) -0.003(2) 0.001(2) 0.0010(12)
F2' 0.080(7) 0.035(4) 0.052(5) 0.026(4) 0.050(5) 0.029(4)
O2 0.0365(6) 0.0226(5) 0.0207(5) 0.0001(4) 0.0051(4) -0.0049(4)
C2 0.0274(7) 0.0126(5) 0.0243(7) -0.0015(5) 0.0008(5) -0.0017(5)

_geom_special_details            
;
 All esds (except the esd in the dihedral angle between two l.s. planes)
 are estimated using the full covariance matrix.  The cell esds are taken
 into account individually in the estimation of esds in distances, angles
 and torsion angles; correlations between esds in cell parameters are only
 used when they are defined by crystal symmetry.  An approximate (isotropic)
 treatment of cell esds is used for estimating esds involving l.s. planes.
;

loop_
_geom_bond_atom_site_label_1
_geom_bond_atom_site_label_2
_geom_bond_distance
_geom_bond_site_symmetry_2
_geom_bond_publ_flag
Fe1 C7 1.7542(14) . ?
Fe1 C6 1.7585(14) . ?
Fe1 C1 2.1114(13) . ?
Fe1 C3 2.1130(15) . ?
Fe1 C2 2.1160(14) . ?
Fe1 C5 2.1217(14) . ?
Fe1 C4 2.1403(14) . ?
Fe1 P1 2.2898(4) . ?
O3 C18 1.1473(18) . ?
C3 C4 1.412(2) . ?
C3 C2 1.435(2) . ?
C3 H3 1.0000 . ?
O4 C17 1.1463(18) . ?
C4 C5 1.415(2) . ?
C4 H4 1.0000 . ?
C5 C1 1.434(2) . ?
C5 H5 1.0000 . ?
C6 O1 1.1497(17) . ?
C7 O2 1.1452(18) . ?
C8 C10 1.529(2) . ?
C8 C9 1.531(2) . ?
C8 C11 1.540(2) . ?
C8 P1 1.8712(14) . ?
C9 H9A 0.9800 . ?
C9 H9B 0.9800 . ?
C9 H9C 0.9800 . ?
C10 H10A 0.9800 . ?
C10 H10B 0.9800 . ?
C10 H10C 0.9800 . ?
C11 H11A 0.9800 . ?
C11 H11B 0.9800 . ?
C11 H11C 0.9800 . ?
C12 C13 1.409(2) . ?
C12 C16 1.435(2) . ?
C12 Fe2 2.1127(15) . ?
C12 H12 1.0000 . ?
C13 C14 1.432(2) . ?
C13 Fe2 2.1157(14) . ?
C13 H13 1.0000 . ?
C14 C15 1.416(2) . ?
C14 Fe2 2.1168(14) . ?
C14 H14 1.0000 . ?
C15 C16 1.414(2) . ?
C15 Fe2 2.1474(15) . ?
C15 H15 1.0000 . ?
C16 Fe2 2.1192(15) . ?
C16 H16 1.0000 . ?
C17 Fe2 1.7581(14) . ?
C18 Fe2 1.7541(15) . ?
C19 C22' 1.383(12) . ?
C19 C21' 1.470(13) . ?
C19 C21 1.510(2) . ?
C19 C22 1.534(3) . ?
C19 C20 1.563(2) . ?
C19 C20' 1.792(13) . ?
C19 P2' 1.863(8) . ?
C19 P2 1.8710(19) . ?
C20 H20A 0.9800 . ?
C20 H20B 0.9800 . ?
C20 H20C 0.9800 . ?
C21 H21A 0.9800 . ?
C21 H21B 0.9800 . ?
C21 H21C 0.9800 . ?
C22 H22A 0.9800 . ?
C22 H22B 0.9800 . ?
C22 H22C 0.9800 . ?
C20' H20D 0.9800 . ?
C20' H20E 0.9800 . ?
C20' H20F 0.9800 . ?
C21' H21D 0.9800 . ?
C21' H21E 0.9800 . ?
C21' H21F 0.9800 . ?
C22' H22D 0.9500 . ?
C22' H22E 0.9500 . ?
P1 F1 1.6451(11) . ?
C1 C2 1.403(2) . ?
C1 H1 1.0000 . ?
Fe2 P2' 2.209(8) . ?
Fe2 P2 2.3062(13) . ?
P2 F2 1.6381(16) . ?
P2' F2' 1.609(12) . ?
C2 H2 1.0000 . ?

loop_
_geom_angle_atom_site_label_1
_geom_angle_atom_site_label_2
_geom_angle_atom_site_label_3
_geom_angle
_geom_angle_site_symmetry_1
_geom_angle_site_symmetry_3
_geom_angle_publ_flag
C7 Fe1 C6 93.73(6) . . ?
C7 Fe1 C1 123.30(6) . . ?
C6 Fe1 C1 93.34(6) . . ?
C7 Fe1 C3 97.78(6) . . ?
C6 Fe1 C3 159.01(6) . . ?
C1 Fe1 C3 65.67(6) . . ?
C7 Fe1 C2 93.30(6) . . ?
C6 Fe1 C2 122.38(6) . . ?
C1 Fe1 C2 38.78(6) . . ?
C3 Fe1 C2 39.68(6) . . ?
C7 Fe1 C5 159.13(6) . . ?
C6 Fe1 C5 98.70(6) . . ?
C1 Fe1 C5 39.61(5) . . ?
C3 Fe1 C5 65.62(6) . . ?
C2 Fe1 C5 65.89(6) . . ?
C7 Fe1 C4 132.46(7) . . ?
C6 Fe1 C4 133.77(7) . . ?
C1 Fe1 C4 65.32(6) . . ?
C3 Fe1 C4 38.77(7) . . ?
C2 Fe1 C4 65.51(6) . . ?
C5 Fe1 C4 38.77(6) . . ?
C7 Fe1 P1 90.63(5) . . ?
C6 Fe1 P1 94.53(5) . . ?
C1 Fe1 P1 144.51(4) . . ?
C3 Fe1 P1 102.81(5) . . ?
C2 Fe1 P1 142.46(4) . . ?
C5 Fe1 P1 104.93(4) . . ?
C4 Fe1 P1 84.65(4) . . ?
C4 C3 C2 107.95(13) . . ?
C4 C3 Fe1 71.66(9) . . ?
C2 C3 Fe1 70.27(8) . . ?
C4 C3 H3 126.0 . . ?
C2 C3 H3 126.0 . . ?
Fe1 C3 H3 126.0 . . ?
C3 C4 C5 108.53(13) . . ?
C3 C4 Fe1 69.57(8) . . ?
C5 C4 Fe1 69.91(8) . . ?
C3 C4 H4 125.7 . . ?
C5 C4 H4 125.7 . . ?
Fe1 C4 H4 125.7 . . ?
C4 C5 C1 107.30(14) . . ?
C4 C5 Fe1 71.32(9) . . ?
C1 C5 Fe1 69.81(8) . . ?
C4 C5 H5 126.3 . . ?
C1 C5 H5 126.3 . . ?
Fe1 C5 H5 126.3 . . ?
O1 C6 Fe1 175.16(13) . . ?
O2 C7 Fe1 176.93(13) . . ?
C10 C8 C9 110.48(13) . . ?
C10 C8 C11 109.38(12) . . ?
C9 C8 C11 108.25(13) . . ?
C10 C8 P1 116.54(10) . . ?
C9 C8 P1 107.05(11) . . ?
C11 C8 P1 104.74(10) . . ?
C8 C9 H9A 109.5 . . ?
C8 C9 H9B 109.5 . . ?
H9A C9 H9B 109.5 . . ?
C8 C9 H9C 109.5 . . ?
H9A C9 H9C 109.5 . . ?
H9B C9 H9C 109.5 . . ?
C8 C10 H10A 109.5 . . ?
C8 C10 H10B 109.5 . . ?
H10A C10 H10B 109.5 . . ?
C8 C10 H10C 109.5 . . ?
H10A C10 H10C 109.5 . . ?
H10B C10 H10C 109.5 . . ?
C8 C11 H11A 109.5 . . ?
C8 C11 H11B 109.5 . . ?
H11A C11 H11B 109.5 . . ?
C8 C11 H11C 109.5 . . ?
H11A C11 H11C 109.5 . . ?
H11B C11 H11C 109.5 . . ?
C13 C12 C16 107.94(13) . . ?
C13 C12 Fe2 70.66(9) . . ?
C16 C12 Fe2 70.42(8) . . ?
C13 C12 H12 126.0 . . ?
C16 C12 H12 126.0 . . ?
Fe2 C12 H12 126.0 . . ?
C12 C13 C14 107.99(14) . . ?
C12 C13 Fe2 70.42(8) . . ?
C14 C13 Fe2 70.26(8) . . ?
C12 C13 H13 126.0 . . ?
C14 C13 H13 126.0 . . ?
Fe2 C13 H13 126.0 . . ?
C15 C14 C13 107.92(13) . . ?
C15 C14 Fe2 71.78(8) . . ?
C13 C14 Fe2 70.18(8) . . ?
C15 C14 H14 126.0 . . ?
C13 C14 H14 126.0 . . ?
Fe2 C14 H14 126.0 . . ?
C16 C15 C14 108.26(14) . . ?
C16 C15 Fe2 69.57(8) . . ?
C14 C15 Fe2 69.45(8) . . ?
C16 C15 H15 125.9 . . ?
C14 C15 H15 125.9 . . ?
Fe2 C15 H15 125.9 . . ?
C15 C16 C12 107.84(14) . . ?
C15 C16 Fe2 71.72(9) . . ?
C12 C16 Fe2 69.93(8) . . ?
C15 C16 H16 126.1 . . ?
C12 C16 H16 126.1 . . ?
Fe2 C16 H16 126.1 . . ?
O4 C17 Fe2 175.67(15) . . ?
O3 C18 Fe2 176.04(13) . . ?
C22' C19 C21' 122.5(9) . . ?
C21 C19 C22 110.17(16) . . ?
C21 C19 C20 109.83(16) . . ?
C22 C19 C20 106.71(16) . . ?
C22' C19 C20' 101.8(9) . . ?
C21' C19 C20' 99.7(10) . . ?
C22' C19 P2' 110.4(6) . . ?
C21' C19 P2' 119.2(5) . . ?
C20' C19 P2' 96.5(6) . . ?
C21 C19 P2 117.54(12) . . ?
C22 C19 P2 105.16(12) . . ?
C20 C19 P2 106.82(12) . . ?
C19 C20 H20A 109.5 . . ?
C19 C20 H20B 109.5 . . ?
H20A C20 H20B 109.5 . . ?
C19 C20 H20C 109.5 . . ?
H20A C20 H20C 109.5 . . ?
H20B C20 H20C 109.5 . . ?
C19 C21 H21A 109.5 . . ?
C19 C21 H21B 109.5 . . ?
H21A C21 H21B 109.5 . . ?
C19 C21 H21C 109.5 . . ?
H21A C21 H21C 109.5 . . ?
H21B C21 H21C 109.5 . . ?
C19 C22 H22A 109.5 . . ?
C19 C22 H22B 109.5 . . ?
H22A C22 H22B 109.5 . . ?
C19 C22 H22C 109.5 . . ?
H22A C22 H22C 109.5 . . ?
H22B C22 H22C 109.5 . . ?
C19 C20' H20D 109.5 . . ?
C19 C20' H20E 109.5 . . ?
H20D C20' H20E 109.5 . . ?
C19 C20' H20F 109.5 . . ?
H20D C20' H20F 109.5 . . ?
H20E C20' H20F 109.5 . . ?
C19 C21' H21D 109.5 . . ?
C19 C21' H21E 109.5 . . ?
H21D C21' H21E 109.5 . . ?
C19 C21' H21F 109.5 . . ?
H21D C21' H21F 109.5 . . ?
H21E C21' H21F 109.5 . . ?
C19 C22' H22D 120.0 . . ?
C19 C22' H22E 120.0 . . ?
H22D C22' H22E 120.0 . . ?
F1 P1 C8 96.66(6) . . ?
F1 P1 Fe1 100.35(4) . . ?
C8 P1 Fe1 116.61(5) . . ?
C2 C1 C5 108.60(13) . . ?
C2 C1 Fe1 70.79(8) . . ?
C5 C1 Fe1 70.58(8) . . ?
C2 C1 H1 125.7 . . ?
C5 C1 H1 125.7 . . ?
Fe1 C1 H1 125.7 . . ?
C18 Fe2 C17 94.03(7) . . ?
C18 Fe2 C12 122.34(7) . . ?
C17 Fe2 C12 93.16(6) . . ?
C18 Fe2 C13 92.84(6) . . ?
C17 Fe2 C13 123.00(7) . . ?
C12 Fe2 C13 38.92(6) . . ?
C18 Fe2 C14 98.11(6) . . ?
C17 Fe2 C14 158.96(6) . . ?
C12 Fe2 C14 65.83(6) . . ?
C13 Fe2 C14 39.55(6) . . ?
C18 Fe2 C16 158.64(6) . . ?
C17 Fe2 C16 98.01(6) . . ?
C12 Fe2 C16 39.65(6) . . ?
C13 Fe2 C16 65.80(6) . . ?
C14 Fe2 C16 65.56(6) . . ?
C18 Fe2 C15 133.16(6) . . ?
C17 Fe2 C15 132.78(6) . . ?
C12 Fe2 C15 65.44(6) . . ?
C13 Fe2 C15 65.38(6) . . ?
C14 Fe2 C15 38.77(6) . . ?
C16 Fe2 C15 38.71(6) . . ?
C18 Fe2 P2' 97.4(2) . . ?
C17 Fe2 P2' 85.93(19) . . ?
C12 Fe2 P2' 140.1(2) . . ?
C13 Fe2 P2' 148.5(2) . . ?
C14 Fe2 P2' 109.30(19) . . ?
C16 Fe2 P2' 101.0(2) . . ?
C15 Fe2 P2' 86.3(2) . . ?
C18 Fe2 P2 90.81(6) . . ?
C17 Fe2 P2 94.74(6) . . ?
C12 Fe2 P2 145.22(6) . . ?
C13 Fe2 P2 141.65(5) . . ?
C14 Fe2 P2 102.16(5) . . ?
C16 Fe2 P2 105.63(6) . . ?
C15 Fe2 P2 84.70(5) . . ?
F2 P2 C19 96.35(9) . . ?
F2 P2 Fe2 101.56(7) . . ?
C19 P2 Fe2 116.35(8) . . ?
F2' P2' C19 90.1(5) . . ?
F2' P2' Fe2 101.1(4) . . ?
C19 P2' Fe2 121.5(4) . . ?
C1 C2 C3 107.58(13) . . ?
C1 C2 Fe1 70.43(8) . . ?
C3 C2 Fe1 70.04(8) . . ?
C1 C2 H2 126.2 . . ?
C3 C2 H2 126.2 . . ?
Fe1 C2 H2 126.2 . . ?

_refine_diff_density_max         1.660
_refine_diff_density_min         -0.787
_refine_diff_density_rms         0.071

_shelx_res_file                  
;
TITL mo_P8_20118_a.res in Pbca
    mo_P8_20118_a.res
    created by SHELXL-2018/3 at 19:00:23 on 13-Jul-2022
REM Old TITL mo_P8_20118 in Pbca
REM SHELXT solution in Pbca
REM R1 0.142,  Rweak 0.001,  Alpha 0.030,  Orientation as input
REM Formula found by SHELXT:  C22 O5 F P2 Fe2
CELL  0.71073  21.4541   9.6814  23.5240   90.000   90.000   90.000
ZERR   16.000   0.0005   0.0002   0.0005    0.000    0.000    0.000
LATT  1
SYMM 1/2-X, -Y, 1/2+Z
SYMM -X, 1/2+Y, 1/2-Z
SYMM 1/2+X, 1/2-Y, -Z
SFAC C H O F P FE
UNIT 176 224 32 16 16 16
TEMP -173.150
SIZE 0.115 0.12 0.22
L.S. 10
BOND $H
LIST 6
acta
FMAP 2
PLAN 20
omit 0 0 4
omit 12 0 0
WGHT    0.038200    4.150700
FVAR       0.14131   0.85607
FE1   6    0.640858    0.413212    0.566768    11.00000    0.01471    0.01153 =
         0.01625    0.00066   -0.00167   -0.00155
O3    3    0.713297    0.265959    0.725384    11.00000    0.03514    0.02595 =
         0.02201    0.00269    0.00768    0.00154
C3    1    0.591411    0.261699    0.520441    11.00000    0.03150    0.01533 =
         0.03108    0.00238   -0.01339   -0.00649
AFIX  13
H3    2    0.576043    0.271006    0.480492    11.00000   -1.20000
AFIX   0
O4    3    0.722581    0.251571    0.905318    11.00000    0.03852    0.02870 =
         0.02353    0.00133   -0.00837   -0.01329
C4    1    0.557267    0.292834    0.570130    11.00000    0.01655    0.01485 =
         0.04681    0.00230   -0.00581   -0.00301
AFIX  13
H4    2    0.513850    0.330303    0.571329    11.00000   -1.20000
AFIX   0
C5    1    0.595104    0.263873    0.617916    11.00000    0.02283    0.01613 =
         0.02796    0.00174    0.00588   -0.00272
AFIX  13
H5    2    0.582977    0.274840    0.658713    11.00000   -1.20000
AFIX   0

C6    1    0.690096    0.484659    0.618799    11.00000    0.02106    0.01678 =
         0.01797    0.00311    0.00024   -0.00320
C7    1    0.683686    0.482422    0.509991    11.00000    0.02265    0.01407 =
         0.01870   -0.00153   -0.00261   -0.00074
C8    1    0.610505    0.772820    0.575070    11.00000    0.01844    0.01435 =
         0.02540   -0.00248    0.00247   -0.00108
C9    1    0.617896    0.794498    0.639204    11.00000    0.03647    0.02834 =
         0.02783   -0.01021    0.00031    0.00154
AFIX 137
H9A   2    0.631655    0.889358    0.646550    11.00000   -1.50000
H9B   2    0.648947    0.729594    0.654039    11.00000   -1.50000
H9C   2    0.577818    0.778415    0.658063    11.00000   -1.50000
AFIX   0
C10   1    0.672293    0.799060    0.544563    11.00000    0.01923    0.01781 =
         0.03658   -0.00107    0.00547   -0.00377
AFIX 137
H10A  2    0.667544    0.778565    0.503997    11.00000   -1.50000
H10B  2    0.704635    0.739414    0.560779    11.00000   -1.50000
H10C  2    0.684312    0.896021    0.549357    11.00000   -1.50000
AFIX   0
C11   1    0.561155    0.875261    0.553131    11.00000    0.02354    0.01503 =
         0.04026   -0.00008    0.00131    0.00140
AFIX 137
H11A  2    0.555419    0.862258    0.512149    11.00000   -1.50000
H11B  2    0.575087    0.969969    0.560535    11.00000   -1.50000
H11C  2    0.521550    0.858754    0.572744    11.00000   -1.50000
AFIX   0
C12   1    0.654626   -0.058657    0.843194    11.00000    0.02811    0.01550 =
         0.02823    0.00108   -0.00824   -0.00138
AFIX  13
H12   2    0.690634   -0.093658    0.866022    11.00000   -1.20000
AFIX   0
C13   1    0.651231   -0.053458    0.783423    11.00000    0.02654    0.01710 =
         0.02658   -0.00568   -0.00233    0.00188
AFIX  13
H13   2    0.684458   -0.083897    0.756370    11.00000   -1.20000
AFIX   0
C14   1    0.591272    0.000017    0.768204    11.00000    0.02629    0.02085 =
         0.02326   -0.00649   -0.00739    0.00077
AFIX  13
H14   2    0.575288    0.013530    0.728662    11.00000   -1.20000
AFIX   0
C15   1    0.557482    0.023682    0.818967    11.00000    0.02205    0.01727 =
         0.03093   -0.00452   -0.00194   -0.00318
AFIX  13
H15   2    0.513793    0.059146    0.821502    11.00000   -1.20000
AFIX   0
C16   1    0.596509   -0.009116    0.865502    11.00000    0.03173    0.01625 =
         0.02330    0.00023   -0.00004   -0.00765
AFIX  13
H16   2    0.584938   -0.003147    0.906608    11.00000   -1.20000
AFIX   0
C17   1    0.688641    0.214754    0.870869    11.00000    0.02708    0.01886 =
         0.01814    0.00216   -0.00008   -0.00661
C18   1    0.683354    0.223474    0.761814    11.00000    0.02363    0.01826 =
         0.01736   -0.00170   -0.00143    0.00286
C19   1    0.607490    0.506503    0.829678    11.00000    0.01939    0.01541 =
         0.03101   -0.00136    0.00179   -0.00045
part 1
C20   1    0.617127    0.522234    0.895223    21.00000    0.05061    0.02636 =
         0.02420   -0.00884    0.00082   -0.00439
AFIX 137
H20A  2    0.650444    0.460038    0.907755    21.00000   -1.50000
H20B  2    0.578354    0.498681    0.915000    21.00000   -1.50000
H20C  2    0.628626    0.617846    0.904008    21.00000   -1.50000
AFIX   0
C21   1    0.667448    0.539455    0.798933    21.00000    0.02589    0.01957 =
         0.03624    0.00030    0.00907   -0.00263
AFIX 137
H21A  2    0.661717    0.525035    0.758031    21.00000   -1.50000
H21B  2    0.700678    0.478762    0.812828    21.00000   -1.50000
H21C  2    0.678865    0.635958    0.805983    21.00000   -1.50000
AFIX   0
C22   1    0.556534    0.609712    0.812703    21.00000    0.02667    0.01808 =
         0.05114   -0.00662   -0.00505    0.00445
AFIX 137
H22A  2    0.550521    0.606849    0.771423    21.00000   -1.50000
H22B  2    0.569088    0.703016    0.824100    21.00000   -1.50000
H22C  2    0.517438    0.585208    0.831742    21.00000   -1.50000
AFIX   0
part 2
C20'  1    0.601119    0.520980    0.753953   -21.00000    0.05695    0.05295 =
         0.03046    0.02087    0.00825    0.02580
AFIX 137
H20D  2    0.635007    0.469116    0.735932   -21.00000   -1.50000
H20E  2    0.603920    0.618408    0.742941   -21.00000   -1.50000
H20F  2    0.560948    0.483334    0.741574   -21.00000   -1.50000
AFIX   0
C21'  1    0.674457    0.534099    0.836446   -21.00000    0.02466    0.01423 =
         0.10492    0.01042   -0.00662   -0.00264
AFIX 137
H21D  2    0.698262    0.471645    0.811879   -21.00000   -1.50000
H21E  2    0.686474    0.519051    0.876158   -21.00000   -1.50000
H21F  2    0.683281    0.629998    0.825813   -21.00000   -1.50000
AFIX   0
C22'  1    0.562121    0.597881    0.847896   -21.00000    0.02865    0.01887 =
         0.06092    0.00411    0.01005    0.00525
AFIX  93
H22D  2    0.573786    0.682254    0.865558   -21.00000   -1.20000
H22E  2    0.519300    0.576260    0.842744   -21.00000   -1.20000
AFIX   0
part 0
P1    5    0.574556    0.598491    0.564829    11.00000    0.01786    0.01343 =
         0.02934   -0.00164    0.00031   -0.00067
F1    4    0.562752    0.612464    0.495968    11.00000    0.04000    0.02515 =
         0.02921   -0.00333   -0.01255    0.00742
O1    3    0.725245    0.524109    0.651926    11.00000    0.02870    0.02711 =
         0.02138    0.00213   -0.00602   -0.00859
C1    1    0.652969    0.209680    0.597065    11.00000    0.02062    0.01359 =
         0.02414    0.00317   -0.00204   -0.00047
AFIX  13
H1    2    0.688445    0.176535    0.621028    11.00000   -1.20000
AFIX   0
FE2   6    0.640422    0.147761    0.817098    11.00000    0.01929    0.01391 =
         0.01458   -0.00128   -0.00061   -0.00146
part 1
P2    5    0.572318    0.332063    0.817733    21.00000    0.01887    0.01532 =
         0.02834   -0.00561    0.00131   -0.00098
F2    4    0.558612    0.352390    0.749744    21.00000    0.04276    0.02797 =
         0.03376   -0.00933   -0.01823    0.01234
part 2
P2'   5    0.578781    0.325349    0.834859   -21.00000    0.01589    0.01869 =
         0.03762   -0.00338    0.00086    0.00096
F2'   4    0.583002    0.333272    0.903057   -21.00000    0.07987    0.03450 =
         0.05203    0.02608    0.04989    0.02912
part 0
O2    3    0.712854    0.521922    0.472599    11.00000    0.03646    0.02265 =
         0.02073    0.00006    0.00506   -0.00493
C2    1    0.650886    0.207783    0.537443    11.00000    0.02737    0.01263 =
         0.02433   -0.00152    0.00080   -0.00170
AFIX  13
H2    2    0.684284    0.172714    0.511539    11.00000   -1.20000
REM #####
REM #####
AFIX   0
HKLF 4


REM  mo_P8_20118_a.res in Pbca
REM wR2 = 0.087670, GooF = S = 1.03863, Restrained GooF = 1.03863 for all data
REM R1 = 0.032295 for 7401 Fo > 4sig(Fo) and 0.042783 for all 8943 data
REM 343 parameters refined using 0 restraints

END

WGHT      0.0382      4.1501

REM Highest difference peak  1.660,  deepest hole -0.787,  1-sigma level  0.071
Q1    1   0.5817  0.5989  0.5351  11.00000  0.05    1.66
Q2    1   0.6107  0.1548  0.7980  11.00000  0.05    1.22
Q3    1   0.5725  0.5811  0.6388  11.00000  0.05    1.16
Q4    1   0.5280  0.5867  0.5875  11.00000  0.05    0.90
Q5    1   0.6493  0.2016  0.5678  11.00000  0.05    0.49
Q6    1   0.6205  0.3132  0.8684  11.00000  0.05    0.47
Q7    1   0.6535 -0.0651  0.8110  11.00000  0.05    0.45
Q8    1   0.5746  0.0187  0.7926  11.00000  0.05    0.43
Q9    1   0.6413  0.7837  0.5653  11.00000  0.05    0.42
Q10   1   0.6246  0.2368  0.5267  11.00000  0.05    0.42
Q11   1   0.6237  0.2209  0.6094  11.00000  0.05    0.41
Q12   1   0.6415  0.4171  0.5375  11.00000  0.05    0.41
Q13   1   0.5765  0.2849  0.5956  11.00000  0.05    0.40
Q14   1   0.5715  0.2957  0.5401  11.00000  0.05    0.40
Q15   1   0.6599  0.1536  0.7871  11.00000  0.05    0.39
Q16   1   0.6213 -0.0316  0.7752  11.00000  0.05    0.36
Q17   1   0.6086  0.4186  0.8185  11.00000  0.05    0.35
Q18   1   0.5773  0.0119  0.8436  11.00000  0.05    0.35
Q19   1   0.5382  0.3055  0.8466  11.00000  0.05    0.35
Q20   1   0.6595  0.1483  0.8511  11.00000  0.05    0.35
;
_shelx_res_checksum              78835

_exptl_crystal_recrystallization_method 
'Re-crystallisation from solvent: pentane'
_chemical_properties_physical    
Air-sensitive,Moisture-sensitive,Light-sensitive
